# Supplementary material for: Atypical chemoreceptor arrays accommodate high membrane curvature
Source: Nat Commun. 2020 Nov 13;11:5763. doi: 10.1038/s41467-020-19628-6 (PMC7666581; doi:10.1038/s41467-020-19628-6)
Supplement: Supplementary file 3 — Dataset 1 [file 41467_2020_19628_MOESM3_ESM.xlsx]

## Sheet: Sheet1
	Genome name	version	Assembly Level	Phylum	Class	Order	Family	chea-ACF	cheb-ACF	cher-ACF	cheb-F1	ched-F1	chea-F2	cheb-F2	cher-F2	chev-F3	chea-F5	cheb-F5	cher-F5	chea-F7	cheb-F7	cher-F7	ched-F7	chea-F8	cheb-F8	cher-F8	ched-F8	cheb-MAC1	cheb-MAC2	cher-MAC2	cher-Uncat	checx-undefined	chew-undefined	chewr-undefined	mcp-24H	mcp-28H	mcp-34H	mcp-36H	mcp-38H	mcp-40H	mcp-44H	mcp-48H	mcp-52H	mcp-58H	other-undefined
	:-	:-	:-	:-	:-	:-	:-	:-:	:-:	:-:	:-:	:-:	:-:	:-:	:-:	:-:	:-:	:-:	:-:	:-:	:-:	:-:	:-:	:-:	:-:	:-:	:-:	:-:	:-:	:-:	:-:	:-:	:-:	:-:	:-:	:-:	:-:	:-:	:-:	:-:	:-:	:-:	:-:	:-:	:-:
	Alkalispirochaeta alkalica DSM 8900	GCF_000373545.1	Scaffold	Spirochaetota	Spirochaetia	Spirochaetales	Alkalispirochaetaceae						[1](5580657)	[1](5583235)	[1](5583234)								[1](5581884)	[4](5582715,5582231,5581090,5580892)	[1](5581092)	[1](5581091)						[3](5582092,5581836,5580659)	[3](5582716,5582556,5581388)	[1](5580658)			[12](5583029,5582836,5582717,5582713,5582205,5582039,5581650,5581558,5581495,5580890,5580533,5580498)				[5](5583300,5583068,5581705,5581545,5580528)	[14](5583109,5582996,5582562,5582552,5582151,5581683,5581651,5581498,5581386,5581331,5581267,5580865,5580614,5580580)
	Alkalispirochaeta americana	GCF_900156105.1	Scaffold	Spirochaetota	Spirochaetia	Spirochaetales	Alkalispirochaetaceae						[1](9308409)	[1](9307595)	[1](9307594)								[1](9306889)	[4](9308025,9307731,9307476,9307436)	[1](9307474)	[1](9307475)						[3](9309436,9308407,9306954)	[3](9309551,9307435,9306997)	[1](9308408)			[10](9309382,9308996,9308763,9308610,9308575,9308173,9307729,9307438,9307434,9307432)				[3](9308983,9308801,9307864)	[14](9309557,9309547,9309377,9309302,9309064,9309049,9308891,9308840,9308580,9308525,9308491,9307703,9307272,9307218)
	Borrelia afzelii HLJ01	GCF_000304735.1	Complete Genome	Spirochaetota	Spirochaetia	Borreliales	Borreliaceae						[1](4169753)	[1](4169486)	[1](4169485)									[1](4169644)	[1](4169645)	[1](4169115)	[1](4169684)					[1](4169755)	[2](4169642,4169383)	[1](4169754)		[1](4169656)	[2](4169765,4169764)					[2](4169675,4169674)
	Borrelia anserina BA2	GCF_000568655.1	Chromosome	Spirochaetota	Spirochaetia	Borreliales	Borreliaceae						[1](23319272)		[1](23319008)							[1](23318648)		[1](23319169)	[1](23319170)		[1](23319206)					[1](23319274)	[2](23319167,23318913)	[1](23319273)		[1](23319179)	[2](23319284,23319283)				[1](23319197)	[1](23319196)
	Borrelia anserina Es	GCF_001936255.1	Complete Genome	Spirochaetota	Spirochaetia	Borreliales	Borreliaceae						[1](909272)	[1](909008)	[1](909007)							[1](908647)		[1](909169)	[1](909170)		[1](909206)					[1](909274)	[2](909167,908912)	[1](909273)		[1](909179)	[2](909284,909283)				[1](909197)	[1](909196)
	Borrelia burgdorferi B31	GCF_000008685.2	Complete Genome	Spirochaetota	Spirochaetia	Borreliales	Borreliaceae						[1](905252)	[1](904988)	[1](904987)									[1](905142)	[1](905143)	[1](904617)	[1](905182)					[1](905254)	[2](904886,905140)	[1](905253)		[1](905154)	[2](905264,905263)					[2](905173,905172)
	Borrelia coriaceae ATCC 43381	GCF_000518125.1	Scaffold	Spirochaetota	Spirochaetia	Borreliales	Borreliaceae						[1](23320171)	[1](23319850)	[1](23319851)							[1](23320393)		[1](23320066)	[1](23320067)		[1](23320105)					[1](23320173)	[2](23320064,23319945)	[1](23320172)		[1](23320078)	[2](23320183,23320182)					[2](23320096,23320095)
	Borrelia coriaceae Co53	GCF_000568755.1	Chromosome	Spirochaetota	Spirochaetia	Borreliales	Borreliaceae						[1](910255)	[1](909987)	[1](909986)							[1](909619)		[1](910150)	[1](910151)							[1](910257)	[2](910148,909891)	[1](910256)		[1](910162)	[2](910267,910266)					[1](910179)
	Borrelia crocidurae	GCF_000825665.1	Contig	Spirochaetota	Spirochaetia	Borreliales	Borreliaceae						[1](394849080)	[1](394848807)	[1](394848806)									[1](394848971)	[1](394848972)		[1](394849011)					[1](394849082)	[2](394848969,394848708)	[1](394849081)		[1](394848984)	[2](394849094,394849093)					[1](394849001)
	Borrelia crocidurae DOU	GCF_000568715.1	Chromosome	Spirochaetota	Spirochaetia	Borreliales	Borreliaceae						[1](394847339)	[1](394847074)	[1](394847073)							[1](394846708)		[1](394847235)	[1](394847236)		[1](394847273)					[1](394847341)	[2](394846979,394847233)	[1](394847340)		[1](394847247)	[2](394847351,394847350)					[2](394847264,394847263)
	Borrelia crocidurae str. Achema	GCF_000259345.1	Chromosome	Spirochaetota	Spirochaetia	Borreliales	Borreliaceae						[1](394845908)		[1](394845641)							[1](394845274)		[1](394845803)	[1](394845804)		[1](394845841)					[1](394845910)	[2](394845801,394845547)	[1](394845909)			[2](394845920,394845919)					[2](394845832,394845831)
	Borrelia duttonii CR2A	GCF_000523535.1	Contig	Spirochaetota	Spirochaetia	Borreliales	Borreliaceae						[1](407917024)												[1](407916920)		[1](407916957)					[1](407917026)	[2](407916917,407916666)	[1](407917025)		[1](407916931)	[2](407917036,407917035)
	Borrelia duttonii Ly	GCF_000019685.1	Complete Genome	Spirochaetota	Spirochaetia	Borreliales	Borreliaceae						[1](5167654)	[1](5167389)	[1](5167388)							[1](5167024)		[1](5167550)	[1](5167551)		[1](5167588)					[1](5167656)	[2](5167294,5167548)	[1](5167655)		[1](5167562)	[2](5167666,5167665)					[2](5167579,5167578)
	Borrelia hermsii	GCF_001598195.1	Chromosome	Spirochaetota	Spirochaetia	Borreliales	Borreliaceae						[1](23315432)	[1](23315701)	[1](23315702)							[1](23316066)		[1](23315537)	[1](23315536)		[1](23315498)					[1](23315430)	[2](23315796,23315539)	[1](23315431)		[1](23315525)	[2](23315421,23315420)					[2](23315508,23315507)
	Borrelia hermsii CC1	GCF_000956315.1	Complete Genome	Spirochaetota	Spirochaetia	Borreliales	Borreliaceae						[1](23315052)	[1](23314783)	[1](23314782)							[1](23314417)		[1](23314947)	[1](23314948)		[1](23314986)					[1](23315054)	[2](23314945,23314687)	[1](23315053)		[1](23314959)	[2](23315064,23315063)					[2](23314977,23314976)
	Borrelia hermsii DAH	GCF_000012065.2	Chromosome	Spirochaetota	Spirochaetia	Borreliales	Borreliaceae						[1](23310054)	[1](23309785)	[1](23309784)							[1](23309419)		[1](23309949)	[1](23309950)		[1](23309988)					[1](23310056)	[2](23309947,23309689)	[1](23310055)		[1](23309961)	[2](23310066,23310065)					[2](23309979,23309978)
	Borrelia hermsii HS1	GCF_001660005.1	Complete Genome	Spirochaetota	Spirochaetia	Borreliales	Borreliaceae						[1](906821)	[1](906552)	[1](906551)							[1](906186)		[1](906716)	[1](906717)		[1](906755)					[1](906823)	[2](906456,906714)	[1](906822)		[1](906728)	[2](906833,906832)					[2](906746,906745)
	Borrelia hermsii MTW	GCF_000568795.1	Chromosome	Spirochaetota	Spirochaetia	Borreliales	Borreliaceae						[1](23313801)	[1](23313532)	[1](23313531)							[1](23313164)		[1](23313696)	[1](23313697)		[1](23313734)					[1](23313803)	[2](23313435,23313694)	[1](23313802)		[1](23313708)	[2](23313813,23313812)					[2](23313725,23313724)
	Borrelia hermsii YBT	GCF_000568775.1	Chromosome	Spirochaetota	Spirochaetia	Borreliales	Borreliaceae						[1](23312453)	[1](23312185)	[1](23312184)							[1](23311819)		[1](23312348)	[1](23312349)		[1](23312387)					[1](23312455)	[2](23312089,23312346)	[1](23312454)		[1](23312360)	[2](23312465,23312464)					[2](23312378,23312377)
	Borrelia hermsii YOR	GCF_000568675.1	Chromosome	Spirochaetota	Spirochaetia	Borreliales	Borreliaceae						[1](23311069)	[1](23310801)	[1](23310800)									[1](23310965)	[1](23310966)		[1](23311003)					[1](23311071)	[2](23310963,23310704)	[1](23311070)		[1](23310977)	[2](23311081,23311080)					[2](23310994,23310993)
	Borrelia hispanica CRI	GCF_000500065.1	Contig	Spirochaetota	Spirochaetia	Borreliales	Borreliaceae						[1](5169304)	[1](5169876)	[1](5169877)							[1](5170242)		[1](5169200)	[1](5169201)		[1](5169238)					[1](5169306)	[2](5169971,5169198)	[1](5169305)		[1](5169212)	[2](5169316,5169315)					[2](5169229,5169228)
	Borrelia mayonii	GCF_001936295.1	Complete Genome	Spirochaetota	Spirochaetia	Borreliales	Borreliaceae						[1](480732647)	[1](480732382)	[1](480732381)									[1](480732538)	[1](480732539)	[1](480732011)	[1](480732578)					[1](480732649)	[2](480732536,480732280)	[1](480732648)		[1](480732550)	[2](480732659,480732658)					[2](480732569,480732568)
	Borrelia mayonii	GCF_001945665.1	Complete Genome	Spirochaetota	Spirochaetia	Borreliales	Borreliaceae						[1](20720438)	[1](20720173)	[1](20720172)									[1](20720329)	[1](20720330)	[1](20719802)	[1](20720369)					[1](20720440)	[2](20720071,20720327)	[1](20720439)		[1](20720341)	[2](20720450,20720449)					[2](20720360,20720359)
	Borrelia miyamotoi	GCF_002741785.1	Complete Genome	Spirochaetota	Spirochaetia	Borreliales	Borreliaceae						[1](409788812)	[1](409789074)	[1](409789075)							[1](409789438)		[1](409788914)	[1](409788913)		[1](409788879)					[1](409788810)	[2](409789167,409788916)	[1](409788811)			[2](409788801,409788800)					[2](409788889,409788888)
	Borrelia miyamotoi	GCF_002741845.1	Complete Genome	Spirochaetota	Spirochaetia	Borreliales	Borreliaceae						[1](409792888)	[1](409793151)	[1](409793152)							[1](409793515)		[1](409792990)	[1](409792989)		[1](409792955)					[1](409792886)	[2](409793244,409792992)	[1](409792887)			[2](409792877,409792876)					[2](409792965,409792964)
	Borrelia miyamotoi	GCF_000807295.1	Complete Genome	Spirochaetota	Spirochaetia	Borreliales	Borreliaceae						[1](409784495)	[1](409784233)	[1](409784232)							[1](409783872)		[1](409784393)	[1](409784394)		[1](409784428)					[1](409784497)	[2](409784391,409784139)	[1](409784496)			[2](409784507,409784506)				[1](409784419)	[1](409784418)
	Borrelia miyamotoi	GCF_001767415.1	Chromosome	Spirochaetota	Spirochaetia	Borreliales	Borreliaceae						[1](409785340)	[1](409785078)	[1](409785077)							[1](409784717)		[1](409785238)	[1](409785239)		[1](409785273)					[1](409785342)	[2](409784984,409785236)	[1](409785341)			[2](409785352,409785351)				[1](409785264)	[1](409785263)
	Borrelia miyamotoi	GCF_002741665.1	Complete Genome	Spirochaetota	Spirochaetia	Borreliales	Borreliaceae						[1](409786082)	[1](409786345)	[1](409786346)							[1](409786709)		[1](409786184)	[1](409786183)		[1](409786149)					[1](409786080)	[2](409786438,409786186)	[1](409786081)			[2](409786071,409786070)					[2](409786159,409786158)
	Borrelia miyamotoi	GCF_002741765.1	Complete Genome	Spirochaetota	Spirochaetia	Borreliales	Borreliaceae						[1](409787488)	[1](409787750)	[1](409787751)							[1](409788114)		[1](409787589)	[1](409787588)		[1](409787555)					[1](409787486)	[2](409787843,409787591)	[1](409787487)			[2](409787477,409787476)					[2](409787565,409787564)
	Borrelia miyamotoi	GCF_002741805.1	Complete Genome	Spirochaetota	Spirochaetia	Borreliales	Borreliaceae						[1](409790088)	[1](409790351)	[1](409790352)							[1](409790715)		[1](409790190)	[1](409790189)		[1](409790155)					[1](409790086)	[2](409790444,409790192)	[1](409790087)			[2](409790077,409790076)					[2](409790165,409790164)
	Borrelia miyamotoi	GCF_002741825.1	Complete Genome	Spirochaetota	Spirochaetia	Borreliales	Borreliaceae						[1](409791974)	[1](409791712)	[1](409791711)							[1](409791349)		[1](409791872)	[1](409791873)		[1](409791907)					[1](409791976)	[2](409791619,409791870)	[1](409791975)			[2](409791986,409791985)					[2](409791898,409791897)
	Borrelia miyamotoi FR64b	GCF_000568695.2	Chromosome	Spirochaetota	Spirochaetia	Borreliales	Borreliaceae						[1](409783110)	[1](409782848)	[1](409782847)									[1](409783009)	[1](409783010)		[1](409783044)					[1](409783112)	[2](409783007,409782755)	[1](409783111)			[2](409783122,409783121)					[2](409783035,409783034)
	Borrelia miyamotoi LB-2001	GCF_000445425.4	Complete Genome	Spirochaetota	Spirochaetia	Borreliales	Borreliaceae						[1](5631490)	[1](5631228)	[1](5631227)							[1](5630867)		[1](5631388)	[1](5631389)		[1](5631423)					[1](5631492)	[2](5631386,5631134)	[1](5631491)			[2](5631502,5631501)				[1](5631414)	[1](5631413)
	Borrelia parkeri HR1	GCF_000512145.1	Complete Genome	Spirochaetota	Spirochaetia	Borreliales	Borreliaceae						[1](23317259)	[1](23316991)	[1](23316990)							[1](23316624)		[1](23317154)	[1](23317155)		[1](23317193)					[1](23317261)	[2](23317152,23316896)	[1](23317260)		[1](23317166)	[2](23317271,23317270)				[1](23317184)	[1](23317183)
	Borrelia parkeri SLO	GCF_000568735.2	Chromosome	Spirochaetota	Spirochaetia	Borreliales	Borreliaceae						[1](23318234)		[1](23317965)									[1](23318129)	[1](23318130)		[1](23318168)					[1](23318236)	[2](23317870,23318127)	[1](23318235)		[1](23318141)	[2](23318246,23318245)				[1](23318159)	[1](23318158)
	Borrelia persica No12	GCF_000500045.1	Contig	Spirochaetota	Spirochaetia	Borreliales	Borreliaceae						[1](5412362)	[1](5412974)	[1](5412975)							[1](5413341)		[1](5412466)	[1](5412465)		[1](5412428)					[1](5412360)	[2](5413069,5412468)	[1](5412361)		[1](5412454)	[2](5412351,5412350)					[2](5412438,5412437)
	Borrelia recurrentis A1	GCF_000019705.1	Complete Genome	Spirochaetota	Spirochaetia	Borreliales	Borreliaceae						[1](409016518)	[1](409016254)	[1](409016253)							[1](409015883)		[1](409016414)	[1](409016415)		[1](409016452)					[1](409016520)	[2](409016412,409016159)	[1](409016519)		[1](409016426)	[2](409016530,409016529)					[2](409016443,409016442)
	Borrelia turicatae 91E135	GCF_000012085.2	Complete Genome	Spirochaetota	Spirochaetia	Borreliales	Borreliaceae						[1](908158)	[1](907888)	[1](907887)							[1](907521)		[1](908051)	[1](908052)		[1](908090)					[1](908160)	[2](908049,907792)	[1](908159)		[1](908063)	[2](908170,908169)				[1](908081)	[1](908080)
	Borreliella afzelii	GCF_001900865.1	Chromosome	Spirochaetota	Spirochaetia	Borreliales	Borreliaceae						[1](394817604)	[1](394817871)	[1](394817872)									[1](394817713)	[1](394817712)	[1](394818243)	[1](394817673)					[1](394817602)	[2](394817974,394817715)	[1](394817603)		[1](394817701)	[2](394817593,394817592)					[2](394817683,394817682)
	Borreliella afzelii ACA-1	GCF_000170935.2	Contig	Spirochaetota	Spirochaetia	Borreliales	Borreliaceae						[1](394813537)	[1](394813267)	[1](394813266)									[1](394813427)	[1](394813428)	[1](394812894)	[1](394813467)					[1](394813539)	[2](394813425,394813163)	[1](394813538)		[1](394813439)	[2](394813549,394813548)					[2](394813458,394813457)
	Borreliella afzelii K78	GCF_000962775.1	Complete Genome	Spirochaetota	Spirochaetia	Borreliales	Borreliaceae						[1](394816792)	[1](394816525)	[1](394816524)									[1](394816683)	[1](394816684)	[1](394816154)	[1](394816723)					[1](394816794)	[2](394816681,394816422)	[1](394816793)		[1](394816695)	[2](394816804,394816803)					[2](394816714,394816713)
	Borreliella afzelii PKo	GCF_000222835.1	Complete Genome	Spirochaetota	Spirochaetia	Borreliales	Borreliaceae						[1](394814392)	[1](394814125)	[1](394814124)									[1](394814283)	[1](394814284)	[1](394813754)	[1](394814323)					[1](394814394)	[2](394814281,394814022)	[1](394814393)		[1](394814295)	[2](394814404,394814403)					[2](394814314,394814313)
	Borreliella afzelii PKo	GCF_000165595.2	Chromosome	Spirochaetota	Spirochaetia	Borreliales	Borreliaceae						[1](394811771)	[1](394811504)	[1](394811503)									[1](394811662)	[1](394811663)	[1](394811131)	[1](394811702)					[1](394811773)	[2](394811660,394811399)	[1](394811772)		[1](394811674)	[2](394811783,394811782)					[2](394811693,394811692)
	Borreliella afzelii Tom3107	GCF_000741005.1	Complete Genome	Spirochaetota	Spirochaetia	Borreliales	Borreliaceae						[1](394815843)	[1](394815575)	[1](394815574)									[1](394815734)	[1](394815735)	[1](394815204)	[1](394815774)					[1](394815845)	[2](394815732,394815472)	[1](394815844)		[1](394815746)	[2](394815855,394815854)					[2](394815765,394815764)
	Borreliella bavariensis PBi	GCF_000196215.1	Complete Genome	Spirochaetota	Spirochaetia	Borreliales	Borreliaceae						[1](456004026)	[1](456003757)	[1](456003756)									[1](456003915)	[1](456003916)	[1](456003387)	[1](456003956)					[1](456004028)	[2](456003913,456003655)	[1](456004027)		[1](456003927)	[2](456004038,456004037)					[2](456003947,456003946)
	Borreliella bissettii	GCF_001887175.1	Scaffold	Spirochaetes*	Spirochaetia*	Spirochaetales*	Borreliaceae*						[1](416852397)		[1](416853009)									[1](416853329)	[2](416853330,416852968)	[1](416852842)	[1](416852572)					[1](416852399)	[2](416853327,416852930)	[2](416852733,416852398)		[1](416853341)	[2](416852817,416852816)					[1](416852563)
	Borreliella bissettii DN127	GCF_000222305.1	Complete Genome	Spirochaetota	Spirochaetia	Borreliales	Borreliaceae						[1](6580541)	[1](6580275)	[1](6580274)									[1](6580431)	[1](6580432)	[1](6579905)	[1](6580471)					[1](6580543)	[2](6580429,6580174)	[1](6580542)		[1](6580443)	[2](6580553,6580552)					[2](6580462,6580461)
	Borreliella burgdorferi	GCF_002996275.1	Contig	Spirochaetota	Spirochaetia	Borreliales	Borreliaceae						[1](23250446)	[1](23250714)	[1](23250715)									[1](23250557)	[1](23250556)	[1](23251087)	[1](23250516)					[1](23250444)	[2](23250559,23250816)	[1](23250445)		[1](23250545)	[2](23250435,23250434)					[2](23250526,23250525)
	Borreliella burgdorferi	GCF_002996285.1	Contig	Spirochaetota	Spirochaetia	Borreliales	Borreliaceae						[1](23252309)	[1](23252041)	[1](23252040)									[1](23252198)	[1](23252199)	[1](23251668)	[1](23252239)					[1](23252311)	[2](23252196,23251939)	[1](23252310)		[1](23252210)	[2](23252321,23252320)					[2](23252230,23252229)
	Borreliella burgdorferi	GCF_002996005.1	Contig	Spirochaetota	Spirochaetia	Borreliales	Borreliaceae						[1](23231874)	[1](23231606)	[1](23231605)									[1](23231763)	[1](23231764)	[1](23231233)	[1](23231804)					[1](23231876)	[2](23231761,23231504)	[1](23231875)		[1](23231775)	[2](23231886,23231885)					[2](23231795,23231794)
	Borreliella burgdorferi	GCF_002996265.1	Contig	Spirochaetota	Spirochaetia	Borreliales	Borreliaceae						[1](23249607)	[1](23249339)	[1](23249338)									[1](23249496)	[1](23249497)	[1](23248966)	[1](23249537)					[1](23249609)	[2](23249494,23249237)	[1](23249608)		[1](23249508)	[2](23249619,23249618)					[2](23249528,23249527)
	Borreliella burgdorferi	GCF_002996795.1	Contig	Spirochaetota	Spirochaetia	Borreliales	Borreliaceae						[1](23283165)	[1](23282897)	[1](23282896)									[1](23283054)	[1](23283055)	[1](23282524)	[1](23283095)					[1](23283167)	[2](23283052,23282795)	[1](23283166)		[1](23283066)	[2](23283177,23283176)					[2](23283086,23283085)
	Borreliella burgdorferi	GCF_002996245.1	Contig	Spirochaetota	Spirochaetia	Borreliales	Borreliaceae						[1](23248251)	[1](23247983)	[1](23247982)									[1](23248140)	[1](23248141)	[1](23247610)	[1](23248181)					[1](23248253)	[2](23248138,23247881)	[1](23248252)		[1](23248152)	[2](23248263,23248262)					[2](23248172,23248171)
	Borreliella burgdorferi	GCF_003367295.1	Complete Genome	Spirochaetes*	Spirochaetia*	Spirochaetales*	Borreliaceae*						[1](23308758)	[1](23308490)	[1](23308489)									[1](23308647)	[1](23308648)	[1](23308117)	[1](23308688)					[1](23308760)	[2](23308645,23308388)	[1](23308759)		[1](23308659)	[2](23308770,23308769)					[2](23308679,23308678)
	Borreliella burgdorferi	GCF_002996225.1	Contig	Spirochaetota	Spirochaetia	Borreliales	Borreliaceae						[1](23246873)	[1](23246605)	[1](23246604)									[1](23246762)	[1](23246763)	[1](23246232)	[1](23246803)					[1](23246875)	[2](23246503,23246760)	[1](23246874)		[1](23246774)	[2](23246885,23246884)					[2](23246794,23246793)
	Borreliella burgdorferi	GCF_002997265.1	Contig	Spirochaetota	Spirochaetia	Borreliales	Borreliaceae						[1](23306106)	[1](23305838)	[1](23305837)									[1](23305995)	[1](23305996)	[1](23305465)	[1](23306036)					[1](23306108)	[2](23305993,23305736)	[1](23306107)		[1](23306007)	[2](23306118,23306117)					[2](23306027,23306026)
	Borreliella burgdorferi	GCF_002996185.1	Contig	Spirochaetota	Spirochaetia	Borreliales	Borreliaceae						[1](23245490)	[1](23245222)	[1](23245221)									[1](23245379)	[1](23245380)	[1](23244849)	[1](23245420)					[1](23245492)	[2](23245377,23245120)	[1](23245491)		[1](23245391)	[2](23245502,23245501)					[2](23245411,23245410)
	Borreliella burgdorferi	GCF_002997185.1	Contig	Spirochaetota	Spirochaetia	Borreliales	Borreliaceae						[1](23302102)	[1](23301834)	[1](23301833)									[1](23301991)	[1](23301992)	[1](23301461)	[1](23302032)					[1](23302104)	[2](23301989,23301732)	[1](23302103)		[1](23302003)	[2](23302114,23302113)					[2](23302023,23302022)
	Borreliella burgdorferi	GCF_002996175.1	Contig	Spirochaetota	Spirochaetia	Borreliales	Borreliaceae						[1](23244036)	[1](23243767)	[1](23243766)									[1](23243925)	[1](23243926)	[1](23243394)	[1](23243966)					[1](23244038)	[2](23243923,23243665)	[1](23244037)		[1](23243937)	[2](23244048,23244047)					[2](23243957,23243956)
	Borreliella burgdorferi	GCF_002997145.1	Contig	Spirochaetota	Spirochaetia	Borreliales	Borreliaceae						[1](23299452)	[1](23299184)	[1](23299183)									[1](23299341)	[1](23299342)	[1](23298811)	[1](23299382)					[1](23299454)	[2](23299339,23299082)	[1](23299453)		[1](23299353)	[2](23299464,23299463)					[2](23299373,23299372)
	Borreliella burgdorferi	GCF_002996165.1	Contig	Spirochaetota	Spirochaetia	Borreliales	Borreliaceae						[1](23242754)	[1](23242486)	[1](23242485)									[1](23242643)	[1](23242644)	[1](23242113)	[1](23242684)					[1](23242756)	[2](23242641,23242384)	[1](23242755)		[1](23242655)	[2](23242766,23242765)					[2](23242675,23242674)
	Borreliella burgdorferi	GCF_002997085.1	Contig	Spirochaetota	Spirochaetia	Borreliales	Borreliaceae						[1](23296814)	[1](23296546)	[1](23296545)									[1](23296703)	[1](23296704)	[1](23296173)	[1](23296744)					[1](23296816)	[2](23296444,23296701)	[1](23296815)		[1](23296715)	[2](23296826,23296825)					[2](23296735,23296734)
	Borreliella burgdorferi	GCF_002996145.1	Contig	Spirochaetota	Spirochaetia	Borreliales	Borreliaceae						[1](23241373)	[1](23241105)	[1](23241104)									[1](23241262)	[1](23241263)	[1](23240732)	[1](23241303)					[1](23241375)	[2](23241260,23241003)	[1](23241374)		[1](23241274)	[2](23241385,23241384)					[2](23241294,23241293)
	Borreliella burgdorferi	GCF_002997045.1	Contig	Spirochaetota	Spirochaetia	Borreliales	Borreliaceae						[1](23294172)	[1](23293904)	[1](23293903)									[1](23294061)	[1](23294062)	[1](23293531)	[1](23294102)					[1](23294174)	[2](23294059,23293802)	[1](23294173)		[1](23294073)	[2](23294184,23294183)					[2](23294093,23294092)
	Borreliella burgdorferi	GCF_002996125.1	Contig	Spirochaetota	Spirochaetia	Borreliales	Borreliaceae						[1](23239500)	[1](23239768)	[1](23239769)									[1](23239611)	[1](23239610)	[1](23240141)	[1](23239570)					[1](23239498)	[2](23239870,23239613)	[1](23239499)		[1](23239599)	[2](23239489,23239488)					[2](23239580,23239579)
	Borreliella burgdorferi	GCF_002996985.1	Contig	Spirochaetota	Spirochaetia	Borreliales	Borreliaceae						[1](23291387)	[1](23291121)	[1](23291120)									[1](23291276)	[1](23291277)	[1](23290748)	[1](23291317)					[1](23291389)	[2](23291274,23291019)	[1](23291388)		[1](23291288)	[2](23291399,23291398)					[2](23291308,23291307)
	Borreliella burgdorferi	GCF_002996105.1	Contig	Spirochaetota	Spirochaetia	Borreliales	Borreliaceae						[1](23238196)	[1](23238464)	[1](23238465)									[1](23238307)	[1](23238306)	[1](23238837)	[1](23238266)					[1](23238194)	[2](23238566,23238309)	[1](23238195)		[1](23238295)	[2](23238185,23238184)					[2](23238276,23238275)
	Borreliella burgdorferi	GCF_002996925.1	Contig	Spirochaetota	Spirochaetia	Borreliales	Borreliaceae						[1](23288666)	[1](23288398)	[1](23288397)									[1](23288555)	[1](23288556)	[1](23288025)	[1](23288596)					[1](23288668)	[2](23288553,23288296)	[1](23288667)		[1](23288567)	[2](23288678,23288677)					[2](23288587,23288586)
	Borreliella burgdorferi	GCF_002996085.1	Contig	Spirochaetota	Spirochaetia	Borreliales	Borreliaceae						[1](23237295)	[1](23237027)	[1](23237026)									[1](23237184)	[1](23237185)	[1](23236654)	[1](23237225)					[1](23237297)	[2](23237182,23236925)	[1](23237296)		[1](23237196)	[2](23237306,23237307)					[2](23237216,23237215)
	Borreliella burgdorferi	GCF_002996865.1	Contig	Spirochaetota	Spirochaetia	Borreliales	Borreliaceae						[1](23285926)	[1](23285658)	[1](23285657)									[1](23285815)	[1](23285816)	[1](23285285)	[1](23285856)					[1](23285928)	[2](23285813,23285556)	[1](23285927)		[1](23285827)	[2](23285938,23285937)					[2](23285847,23285846)
	Borreliella burgdorferi	GCF_002996065.1	Contig	Spirochaetota	Spirochaetia	Borreliales	Borreliaceae						[1](23235908)	[1](23235640)	[1](23235639)									[1](23235797)	[1](23235798)	[1](23235267)	[1](23235838)					[1](23235910)	[2](23235538,23235795)	[1](23235909)		[1](23235809)	[2](23235920,23235919)					[2](23235829,23235828)
	Borreliella burgdorferi	GCF_002996785.1	Contig	Spirochaetota	Spirochaetia	Borreliales	Borreliaceae						[1](23281822)	[1](23281554)	[1](23281553)									[1](23281711)	[1](23281712)	[1](23281181)	[1](23281752)					[1](23281824)	[2](23281709,23281452)	[1](23281823)		[1](23281723)	[2](23281834,23281833)					[2](23281743,23281742)
	Borreliella burgdorferi	GCF_002996045.1	Contig	Spirochaetota	Spirochaetia	Borreliales	Borreliaceae						[1](23234515)	[1](23234247)	[1](23234246)									[1](23234404)	[1](23234405)	[1](23233874)	[1](23234445)					[1](23234517)	[2](23234402,23234145)	[1](23234516)		[1](23234416)	[2](23234527,23234526)					[2](23234436,23234435)
	Borreliella burgdorferi	GCF_002996715.1	Contig	Spirochaetota	Spirochaetia	Borreliales	Borreliaceae						[1](23279052)	[1](23278784)	[1](23278783)									[1](23278941)	[1](23278942)	[1](23278411)	[1](23278982)					[1](23279054)	[2](23278939,23278682)	[1](23279053)		[1](23278953)	[2](23279064,23279063)					[2](23278973,23278972)
	Borreliella burgdorferi	GCF_002996025.1	Contig	Spirochaetota	Spirochaetia	Borreliales	Borreliaceae						[1](23233235)	[1](23232967)	[1](23232966)									[1](23233124)	[1](23233125)	[1](23232594)	[1](23233165)					[1](23233237)	[2](23233122,23232865)	[1](23233236)		[1](23233136)	[2](23233247,23233246)					[2](23233156,23233155)
	Borreliella burgdorferi	GCF_002996685.1	Contig	Spirochaetota	Spirochaetia	Borreliales	Borreliaceae						[1](23275951)	[1](23276219)	[1](23276220)									[1](23276062)	[1](23276061)	[1](23276592)	[1](23276021)					[1](23275949)	[2](23276321,23276064)	[1](23275950)		[1](23276050)	[2](23275940,23275939)					[2](23276031,23276030)
	Borreliella burgdorferi	GCF_002996645.1	Contig	Spirochaetota	Spirochaetia	Borreliales	Borreliaceae						[1](23275124)	[1](23274856)	[1](23274855)									[1](23275013)	[1](23275014)	[1](23274483)	[1](23275054)					[1](23275126)	[2](23275011,23274754)	[1](23275125)		[1](23275025)	[2](23275136,23275135)					[2](23275045,23275044)
	Borreliella burgdorferi	GCF_002995935.1	Contig	Spirochaetota	Spirochaetia	Borreliales	Borreliaceae						[1](23227395)	[1](23227663)	[1](23227664)									[1](23227506)	[1](23227505)	[1](23228036)	[1](23227465)					[1](23227393)	[2](23227765,23227508)	[1](23227394)		[1](23227494)	[2](23227384,23227383)					[2](23227475,23227474)
	Borreliella burgdorferi	GCF_002996605.1	Contig	Spirochaetota	Spirochaetia	Borreliales	Borreliaceae						[1](23271872)	[1](23272140)	[1](23272141)									[1](23271983)	[1](23271982)	[1](23272513)	[1](23271942)					[1](23271870)	[2](23272242,23271985)	[1](23271871)		[1](23271971)	[2](23271861,23271860)					[2](23271952,23271951)
	Borreliella burgdorferi	GCF_002996625.1	Contig	Spirochaetota	Spirochaetia	Borreliales	Borreliaceae						[1](23273288)	[1](23273556)	[1](23273557)									[1](23273399)	[1](23273398)	[1](23273929)	[1](23273358)					[1](23273286)	[2](23273401,23273658)	[1](23273287)		[1](23273387)	[2](23273277,23273276)					[2](23273368,23273367)
	Borreliella burgdorferi	GCF_002996565.1	Contig	Spirochaetota	Spirochaetia	Borreliales	Borreliaceae						[1](23269641)	[1](23269373)	[1](23269372)									[1](23269530)	[1](23269531)	[1](23269000)	[1](23269571)					[1](23269643)	[2](23269528,23269271)	[1](23269642)		[1](23269542)	[2](23269653,23269652)					[2](23269562,23269561)
	Borreliella burgdorferi	GCF_002996525.1	Contig	Spirochaetota	Spirochaetia	Borreliales	Borreliaceae						[1](23266923)	[1](23266655)	[1](23266654)									[1](23266812)	[1](23266813)	[1](23266282)	[1](23266853)					[1](23266925)	[2](23266810,23266553)	[1](23266924)		[1](23266824)	[2](23266935,23266934)					[2](23266844,23266843)
	Borreliella burgdorferi	GCF_002996465.1	Contig	Spirochaetota	Spirochaetia	Borreliales	Borreliaceae						[1](23262438)	[1](23262704)	[1](23262705)									[1](23262549)	[1](23262548)	[1](23263077)	[1](23262508)					[1](23262436)	[2](23262806,23262551)	[1](23262437)		[1](23262537)	[2](23262427,23262426)					[2](23262518,23262517)
	Borreliella burgdorferi	GCF_002995905.1	Contig	Spirochaetota	Spirochaetia	Borreliales	Borreliaceae						[1](23225180)	[1](23224912)	[1](23224911)									[1](23225069)	[1](23225070)	[1](23224539)	[1](23225110)					[1](23225182)	[2](23224810,23225067)	[1](23225181)		[1](23225081)	[2](23225192,23225191)					[2](23225101,23225100)
	Borreliella burgdorferi	GCF_002996475.1	Contig	Spirochaetota	Spirochaetia	Borreliales	Borreliaceae						[1](23263777)	[1](23264045)	[1](23264046)									[1](23263888)	[1](23263887)	[1](23264418)	[1](23263847)					[1](23263775)	[2](23264147,23263890)	[1](23263776)		[1](23263876)	[2](23263766,23263765)					[2](23263857,23263856)
	Borreliella burgdorferi	GCF_002996445.1	Contig	Spirochaetota	Spirochaetia	Borreliales	Borreliaceae						[1](23261596)	[1](23261328)	[1](23261327)									[1](23261485)	[1](23261486)	[1](23260955)	[1](23261526)					[1](23261598)	[2](23261483,23261226)	[1](23261597)		[1](23261497)	[2](23261608,23261607)					[2](23261517,23261516)
	Borreliella burgdorferi	GCF_002996705.1	Contig	Spirochaetota	Spirochaetia	Borreliales	Borreliaceae						[1](23277788)	[1](23277520)	[1](23277519)									[1](23277677)	[1](23277678)	[1](23277147)	[1](23277718)					[1](23277790)	[2](23277675,23277418)	[1](23277789)		[1](23277689)	[2](23277800,23277799)					[2](23277709,23277708)
	Borreliella burgdorferi	GCF_000769595.1	Chromosome	Spirochaetota	Spirochaetia	Borreliales	Borreliaceae						[1](23213929)	[1](23213660)	[1](23213659)									[1](23213818)	[1](23213819)	[1](23213287)	[1](23213859)					[1](23213931)	[2](23213816,23213558)	[1](23213930)		[1](23213830)	[2](23213940,23213941)					[2](23213850,23213849)
	Borreliella burgdorferi	GCF_002996585.1	Contig	Spirochaetota	Spirochaetia	Borreliales	Borreliaceae						[1](23271034)	[1](23270768)	[1](23270767)									[1](23270923)	[1](23270924)	[1](23270395)	[1](23270964)					[1](23271036)	[2](23270921,23270666)	[1](23271035)		[1](23270935)	[2](23271046,23271045)					[2](23270955,23270954)
	Borreliella burgdorferi	GCF_002996395.1	Contig	Spirochaetota	Spirochaetia	Borreliales	Borreliaceae						[1](23258970)	[1](23258702)	[1](23258701)									[1](23258859)	[1](23258860)	[1](23258329)	[1](23258900)					[1](23258972)	[2](23258857,23258600)	[1](23258971)		[1](23258871)	[2](23258982,23258981)					[2](23258891,23258890)
	Borreliella burgdorferi	GCF_002996545.1	Contig	Spirochaetota	Spirochaetia	Borreliales	Borreliaceae						[1](23268260)	[1](23267992)	[1](23267991)									[1](23268149)	[1](23268150)	[1](23267619)	[1](23268190)					[1](23268262)	[2](23268147,23267890)	[1](23268261)		[1](23268161)	[2](23268272,23268271)					[2](23268181,23268180)
	Borreliella burgdorferi	GCF_002996345.1	Contig	Spirochaetota	Spirochaetia	Borreliales	Borreliaceae						[1](23254963)	[1](23254695)	[1](23254694)									[1](23254852)	[1](23254853)	[1](23254322)	[1](23254893)					[1](23254965)	[2](23254850,23254593)	[1](23254964)		[1](23254864)	[2](23254975,23254974)					[2](23254884,23254883)
	Borreliella burgdorferi	GCF_002996485.1	Contig	Spirochaetota	Spirochaetia	Borreliales	Borreliaceae						[1](23265575)	[1](23265307)	[1](23265306)									[1](23265464)	[1](23265465)	[1](23264934)	[1](23265505)					[1](23265577)	[2](23265205,23265462)	[1](23265576)		[1](23265476)	[2](23265587,23265586)					[2](23265496,23265495)
	Borreliella burgdorferi	GCF_002995965.1	Contig	Spirochaetota	Spirochaetia	Borreliales	Borreliaceae						[1](23229207)	[1](23228939)	[1](23228938)									[1](23229096)	[1](23229097)	[1](23228566)	[1](23229137)					[1](23229209)	[2](23229094,23228837)	[1](23229208)		[1](23229108)	[1](23229219)					[2](23229128,23229127)
	Borreliella burgdorferi	GCF_002995985.1	Contig	Spirochaetota	Spirochaetia	Borreliales	Borreliaceae						[1](23230554)	[1](23230286)	[1](23230285)									[1](23230443)	[1](23230444)	[1](23229913)	[1](23230484)					[1](23230556)	[2](23230441,23230184)	[1](23230555)		[1](23230455)	[2](23230566,23230565)					[2](23230475,23230474)
	Borreliella burgdorferi	GCF_002997245.1	Contig	Spirochaetota	Spirochaetia	Borreliales	Borreliaceae						[1](23304813)	[1](23304545)	[1](23304544)									[1](23304702)	[1](23304703)	[1](23304172)	[1](23304743)					[1](23304815)	[2](23304700,23304443)	[1](23304814)		[1](23304714)	[2](23304825,23304824)					[2](23304734,23304733)
	Borreliella burgdorferi	GCF_002996405.1	Contig	Spirochaetota	Spirochaetia	Borreliales	Borreliaceae						[1](23259787)	[1](23260055)	[1](23260056)									[1](23259898)	[1](23259897)	[1](23260428)	[1](23259857)					[1](23259785)	[2](23260157,23259900)	[1](23259786)		[1](23259886)	[2](23259776,23259775)					[2](23259867,23259866)
	Borreliella burgdorferi	GCF_002997165.1	Contig	Spirochaetota	Spirochaetia	Borreliales	Borreliaceae						[1](23300276)	[1](23300544)	[1](23300545)									[1](23300387)	[1](23300386)	[1](23300917)	[1](23300346)					[1](23300274)	[2](23300646,23300389)	[1](23300275)		[1](23300375)	[2](23300265,23300264)					[2](23300356,23300355)
	Borreliella burgdorferi	GCF_002996385.1	Contig	Spirochaetota	Spirochaetia	Borreliales	Borreliaceae						[1](23257089)	[1](23257357)	[1](23257358)									[1](23257200)	[1](23257199)	[1](23257730)	[1](23257159)					[1](23257087)	[2](23257459,23257202)	[1](23257088)		[1](23257188)	[2](23257078,23257077)					[2](23257169,23257168)
	Borreliella burgdorferi	GCF_002997065.1	Contig	Spirochaetota	Spirochaetia	Borreliales	Borreliaceae						[1](23295484)	[1](23295216)	[1](23295215)									[1](23295373)	[1](23295374)	[1](23294843)	[1](23295414)					[1](23295486)	[2](23295371,23295114)	[1](23295485)		[1](23295385)	[2](23295496,23295495)					[2](23295405,23295404)
	Borreliella burgdorferi	GCF_002995885.1	Contig	Spirochaetota	Spirochaetia	Borreliales	Borreliaceae						[1](23223822)	[1](23223554)	[1](23223553)									[1](23223711)	[1](23223712)	[1](23223181)	[1](23223752)					[1](23223824)	[2](23223709,23223452)	[1](23223823)		[1](23223723)	[2](23223834,23223833)					[2](23223743,23223742)
	Borreliella burgdorferi	GCF_002996965.1	Contig	Spirochaetota	Spirochaetia	Borreliales	Borreliaceae						[1](23290028)	[1](23289760)	[1](23289759)									[1](23289917)	[1](23289918)	[1](23289387)	[1](23289958)					[1](23290030)	[2](23289915,23289658)	[1](23290029)		[1](23289929)	[2](23290040,23290039)					[2](23289949,23289948)
	Borreliella burgdorferi	GCF_002995865.1	Contig	Spirochaetota	Spirochaetia	Borreliales	Borreliaceae						[1](23221949)	[1](23222217)	[1](23222218)									[1](23222060)	[1](23222059)	[1](23222590)	[1](23222019)					[1](23221947)	[2](23222319,23222062)	[1](23221948)		[1](23222048)	[2](23221938,23221937)					[2](23222029,23222028)
	Borreliella burgdorferi	GCF_002996845.1	Contig	Spirochaetota	Spirochaetia	Borreliales	Borreliaceae						[1](23284062)	[1](23284328)	[1](23284329)									[1](23284173)	[1](23284172)	[1](23284701)	[1](23284132)					[1](23284060)	[2](23284430,23284175)	[1](23284061)		[1](23284161)	[2](23284051,23284050)					[2](23284142,23284141)
	Borreliella burgdorferi	GCF_002442595.1	Complete Genome	Spirochaetota	Spirochaetia	Borreliales	Borreliaceae						[1](23220990)	[1](23220722)	[1](23220721)									[1](23220879)	[1](23220880)	[1](23220349)	[1](23220920)					[1](23220992)	[2](23220877,23220620)	[1](23220991)		[1](23220891)	[2](23221002,23221001)					[2](23220911,23220910)
	Borreliella burgdorferi	GCF_002996365.1	Contig	Spirochaetota	Spirochaetia	Borreliales	Borreliaceae						[1](23255753)	[1](23256021)	[1](23256022)									[1](23255864)	[1](23255863)	[1](23256394)	[1](23255823)					[1](23255751)	[2](23256123,23255866)	[1](23255752)		[1](23255852)	[2](23255742,23255741)					[2](23255833,23255832)
	Borreliella burgdorferi	GCF_002151505.1	Complete Genome	Spirochaetota	Spirochaetia	Borreliales	Borreliaceae						[1](23219576)	[1](23219307)	[1](23219306)									[1](23219465)	[1](23219466)	[1](23218934)	[1](23219506)					[1](23219578)	[2](23219463,23219205)	[1](23219577)		[1](23219477)	[2](23219588,23219587)					[2](23219497,23219496)
	Borreliella burgdorferi	GCF_002997285.1	Contig	Spirochaetota	Spirochaetia	Borreliales	Borreliaceae						[1](23307425)	[1](23307157)	[1](23307156)									[1](23307314)	[1](23307315)	[1](23306784)	[1](23307355)					[1](23307427)	[2](23307312,23307055)	[1](23307426)		[1](23307326)	[2](23307437,23307436)					[2](23307346,23307345)
	Borreliella burgdorferi	GCF_002997105.1	Contig	Spirochaetota	Spirochaetia	Borreliales	Borreliaceae						[1](23298142)	[1](23297874)	[1](23297873)									[1](23298031)	[1](23298032)	[1](23297501)	[1](23298072)					[1](23298144)	[2](23298029,23297772)	[1](23298143)		[1](23298043)	[2](23298154,23298153)					[2](23298063,23298062)
	Borreliella burgdorferi	GCF_002083055.2	Contig	Spirochaetota	Spirochaetia	Borreliales	Borreliaceae						[1](23214956)	[1](23215229)	[1](23215230)									[1](23215067)	[1](23215066)	[1](23215602)	[1](23215026)					[1](23214954)	[2](23215331,23215069)	[1](23214955)		[1](23215055)	[2](23214945,23214944)					[2](23215036,23215035)
	Borreliella burgdorferi	GCF_002995915.1	Contig	Spirochaetota	Spirochaetia	Borreliales	Borreliaceae						[1](23226043)	[1](23226309)	[1](23226310)									[1](23226154)	[1](23226153)	[1](23226682)	[1](23226113)					[1](23226041)	[2](23226411,23226156)	[1](23226042)		[1](23226142)	[2](23226032,23226031)					[2](23226123,23226122)
	Borreliella burgdorferi	GCF_002151465.1	Complete Genome	Spirochaetota	Spirochaetia	Borreliales	Borreliaceae						[1](23216861)	[1](23216592)	[1](23216591)									[1](23216750)	[1](23216751)	[1](23216219)	[1](23216791)					[1](23216863)	[2](23216748,23216490)	[1](23216862)		[1](23216762)	[2](23216873,23216872)					[2](23216782,23216781)
	Borreliella burgdorferi	GCF_002151485.1	Complete Genome	Spirochaetota	Spirochaetia	Borreliales	Borreliaceae						[1](23218203)	[1](23217934)	[1](23217933)									[1](23218092)	[1](23218093)	[1](23217561)	[1](23218133)					[1](23218205)	[2](23218090,23217832)	[1](23218204)		[1](23218104)	[2](23218215,23218214)					[2](23218124,23218123)
	Borreliella burgdorferi	GCF_002997025.1	Contig	Spirochaetota	Spirochaetia	Borreliales	Borreliaceae						[1](23292812)	[1](23292544)	[1](23292543)									[1](23292701)	[1](23292702)	[1](23292171)	[1](23292742)					[1](23292814)	[2](23292699,23292442)	[1](23292813)		[1](23292713)	[2](23292824,23292823)					[2](23292733,23292732)
	Borreliella burgdorferi	GCF_002997205.1	Contig	Spirochaetota	Spirochaetia	Borreliales	Borreliaceae						[1](23303483)	[1](23303215)	[1](23303214)									[1](23303372)	[1](23303373)	[1](23302842)	[1](23303413)					[1](23303485)	[2](23303370,23303113)	[1](23303484)		[1](23303384)	[2](23303495,23303494)					[2](23303404,23303403)
	Borreliella burgdorferi	GCF_002996305.1	Contig	Spirochaetota	Spirochaetia	Borreliales	Borreliaceae						[1](23253641)	[1](23253373)	[1](23253372)									[1](23253530)	[1](23253531)	[1](23253000)	[1](23253571)					[1](23253643)	[2](23253528,23253271)	[1](23253642)		[1](23253542)	[2](23253653,23253652)					[2](23253562,23253561)
	Borreliella burgdorferi	GCF_002996745.1	Contig	Spirochaetota	Spirochaetia	Borreliales	Borreliaceae						[1](23280445)	[1](23280179)	[1](23280178)									[1](23280334)	[1](23280335)	[1](23279806)	[1](23280375)					[1](23280447)	[2](23280332,23280077)	[1](23280446)		[1](23280346)	[2](23280457,23280456)					[2](23280366,23280365)
	Borreliella burgdorferi	GCF_002996895.1	Contig	Spirochaetota	Spirochaetia	Borreliales	Borreliaceae						[1](23287271)	[1](23287003)	[1](23287002)									[1](23287160)	[1](23287161)	[1](23286630)	[1](23287201)					[1](23287273)	[2](23287158,23286901)	[1](23287272)		[1](23287172)	[2](23287283,23287282)					[2](23287192,23287191)
	Borreliella burgdorferi 118a	GCF_000171735.2	Contig	Spirochaetota	Spirochaetia	Borreliales	Borreliaceae						[1](23185128)	[1](23185672)	[1](23185673)									[1](23185517)	[1](23185516)	[1](23185423)	[1](23185476)					[1](23185130)	[2](23185519,23184990)	[1](23185129)		[1](23185505)	[2](23185140,23185139)					[2](23185486,23185485)
	Borreliella burgdorferi 156a	GCF_000181555.2	Scaffold	Spirochaetota	Spirochaetia	Borreliales	Borreliaceae						[1](23192131)	[1](23192397)	[1](23192398)									[1](23192242)	[1](23192241)	[1](23192770)	[1](23192201)					[1](23192129)	[2](23192499,23192244)	[1](23192130)		[1](23192230)	[2](23192120,23192119)					[2](23192211,23192210)
	Borreliella burgdorferi 29805	GCF_000172295.2	Contig	Spirochaetota	Spirochaetia	Borreliales	Borreliaceae						[1](23188293)	[1](23188222)	[1](23188223)									[1](23187739)		[1](23188004)	[1](23187939)					[1](23188291)	[2](23188186,23187737)	[1](23188292)		[1](23187751)	[2](23188282,23188281)					[2](23187930,23187929)
	Borreliella burgdorferi 64b	GCF_000172335.2	Contig	Spirochaetota	Spirochaetia	Borreliales	Borreliaceae						[1](23190490)	[1](23191094)	[1](23191095)									[1](23190939)	[1](23190938)	[1](23190845)	[1](23190898)					[1](23190492)	[2](23190941,23191196)			[1](23190927)	[2](23190502,23190501)					[2](23190908,23190907)
	Borreliella burgdorferi 72a	GCF_000171755.2	Contig	Spirochaetota	Spirochaetia	Borreliales	Borreliaceae						[1](23186414)	[1](23186732)	[1](23186731)									[1](23186303)	[1](23186304)	[1](23186896)	[1](23186344)					[1](23186416)	[2](23186630,23186301)	[1](23186415)		[1](23186315)	[2](23186426,23186425)					[2](23186335,23186334)
	Borreliella burgdorferi 94a	GCF_000181715.2	Scaffold	Spirochaetota	Spirochaetia	Borreliales	Borreliaceae						[1](23195216)	[1](23195089)	[1](23195088)									[1](23195428)	[1](23195429)	[1](23194849)	[1](23195469)					[1](23195214)	[2](23195426,23194987)	[1](23195215)		[1](23195440)	[2](23195205,23195204)					[2](23195460,23195459)
	Borreliella burgdorferi Bol26	GCF_000181575.2	Scaffold	Spirochaetota	Spirochaetia	Borreliales	Borreliaceae						[1](23194006)	[1](23193739)	[1](23193738)									[1](23193896)	[1](23193897)	[1](23193452)	[1](23193937)					[1](23194008)	[2](23193894,23193637)	[1](23194007)		[1](23193908)	[2](23194018,23194017)					[2](23193928,23193927)
	Borreliella burgdorferi CA-11.2A	GCF_000172315.2	Contig	Spirochaetota	Spirochaetia	Borreliales	Borreliaceae						[1](23189616)	[1](23189301)	[1](23189300)									[1](23189360)	[1](23189359)	[1](23189058)	[1](23189319)					[1](23189618)	[2](23189362,23189199)	[1](23189617)		[1](23189348)	[2](23189628,23189627)					[2](23189329,23189328)
	Borreliella burgdorferi CA382	GCF_000444465.1	Complete Genome	Spirochaetota	Spirochaetia	Borreliales	Borreliaceae						[1](23198562)	[1](23198293)	[1](23198292)									[1](23198451)	[1](23198452)	[1](23197920)	[1](23198492)					[1](23198564)	[2](23198449,23198191)	[1](23198563)		[1](23198463)	[2](23198574,23198573)					[2](23198483,23198482)
	Borreliella burgdorferi CA8	GCF_000382565.1	Contig	Spirochaetota	Spirochaetia	Borreliales	Borreliaceae						[1](23197699)	[1](23197432)	[1](23197431)									[1](23197588)	[1](23197589)	[1](23197057)	[1](23197629)					[1](23197701)	[2](23197586,23197330)	[1](23197700)		[1](23197600)	[2](23197711,23197710)					[2](23197620,23197619)
	Borreliella burgdorferi IPT141	GCF_000502155.1	Contig	Spirochaetota	Spirochaetia	Borreliales	Borreliaceae						[1](23212064)	[1](23212330)										[1](23212175)	[1](23212174)	[1](23212948)	[1](23212134)					[1](23212062)	[2](23212432,23212177)	[1](23212063)		[1](23212163)	[2](23212053,23212052)					[2](23212144,23212143)
	Borreliella burgdorferi IPT2	GCF_000501295.1	Contig	Spirochaetota	Spirochaetia	Borreliales	Borreliaceae						[1](23198940)												[1](23198746)		[1](23199363)					[1](23198942)	[2](23199590,23199278)	[1](23198941)		[1](23198757)	[1](23199893)
	Borreliella burgdorferi IPT51	GCF_000501455.1	Contig	Spirochaetota	Spirochaetia	Borreliales	Borreliaceae						[1](23204050)													[1](23204701)	[1](23204777)						[2](23204252,23204183)	[1](23204051)		[1](23204197)	[2](23204062,23204061)					[1](23204216)
	Borreliella burgdorferi IPT93	GCF_000502075.1	Contig	Spirochaetota	Spirochaetia	Borreliales	Borreliaceae						[1](23209952)	[1](23210328)										[1](23209472)	[1](23209473)	[1](23210250)	[1](23210340)					[1](23209950)	[2](23209901,23209470)			[1](23209484)	[1](23209941)					[1](23209503)
	Borreliella burgdorferi JD1	GCF_000166655.1	Complete Genome	Spirochaetota	Spirochaetia	Borreliales	Borreliaceae						[1](23183242)	[1](23182974)	[1](23182973)									[1](23183131)	[1](23183132)	[1](23182601)	[1](23183172)					[1](23183244)	[2](23183129,23182872)	[1](23183243)		[1](23183143)	[2](23183254,23183253)					[2](23183163,23183162)
	Borreliella burgdorferi N40	GCF_000166635.1	Complete Genome	Spirochaetota	Spirochaetia	Borreliales	Borreliaceae						[1](23181877)	[1](23181609)	[1](23181608)									[1](23181766)	[1](23181767)	[1](23181236)	[1](23181807)					[1](23181879)	[2](23181764,23181507)	[1](23181878)		[1](23181778)	[2](23181889,23181888)					[2](23181798,23181797)
	Borreliella burgdorferi WI91-23	GCF_000181855.2	Scaffold	Spirochaetota	Spirochaetia	Borreliales	Borreliaceae						[1](23197001)	[1](23196697)	[1](23196696)									[1](23196641)	[1](23196640)	[1](23196324)	[1](23196600)					[1](23196999)	[2](23196643,23196210)	[1](23197000)		[1](23196629)	[2](23196990,23196989)					[1](23196610)
	Borreliella burgdorferi ZS7	GCF_000021405.1	Complete Genome	Spirochaetota	Spirochaetia	Borreliales	Borreliaceae						[1](23180487)	[1](23180221)	[1](23180220)									[1](23180376)	[1](23180377)	[1](23179848)	[1](23180417)					[1](23180489)	[2](23180119,23180374)	[1](23180488)		[1](23180388)	[2](23180499,23180498)					[1](23180408)
	Borreliella finlandensis	GCF_000181875.2	Scaffold	Spirochaetota	Spirochaetia	Borreliales	Borreliaceae						[1](452667156)	[1](452666880)	[1](452666879)									[1](452667038)	[1](452667039)	[1](452666507)	[1](452667079)					[1](452667158)	[2](452667036,452666778)	[1](452667157)		[1](452667050)	[2](452667168,452667167)					[2](452667070,452667069)
	Borreliella garinii	GCF_000714705.1	Contig	Spirochaetota	Spirochaetia	Borreliales	Borreliaceae						[1](394844841)	[1](394844573)	[1](394844572)									[1](394844731)	[1](394844732)	[1](394844203)	[1](394844772)					[1](394844843)	[2](394844729,394844470)	[1](394844842)		[1](394844743)	[2](394844853,394844852)					[2](394844763,394844762)
	Borreliella garinii	GCF_001922545.1	Complete Genome	Spirochaetota	Spirochaetia	Borreliales	Borreliaceae						[1](4170107)	[1](4170376)	[1](4170377)									[1](4170218)	[1](4170217)	[1](4170746)	[1](4170177)					[1](4170105)	[2](4170478,4170220)	[1](4170106)		[1](4170206)	[2](4170096,4170095)					[2](4170187,4170186)
	Borreliella garinii BgVir	GCF_000239475.1	Complete Genome	Spirochaetota	Spirochaetia	Borreliales	Borreliaceae						[1](394821724)	[1](394821456)	[1](394821455)									[1](394821614)	[1](394821615)	[1](394821087)	[1](394821655)					[1](394821726)	[2](394821612,394821354)	[1](394821725)		[1](394821626)	[2](394821736,394821735)					[2](394821646,394821645)
	Borreliella garinii Far04	GCF_000172595.4	Contig	Spirochaetota	Spirochaetia	Borreliales	Borreliaceae						[1](394820563)	[1](394820711)	[1](394820710)									[1](394820996)	[1](394820997)	[1](394820810)	[1](394821037)					[1](394820565)	[2](394820994,394820491)	[1](394820564)		[1](394821008)	[2](394820575,394820574)					[2](394821028,394821027)
	Borreliella garinii IPT104	GCF_000501135.1	Contig	Spirochaetota	Spirochaetia	Borreliales	Borreliaceae						[1](394826839)											[1](394827010)	[1](394827009)	[1](394827691)	[1](394827817)					[1](394826841)	[2](394827012,394826892)	[1](394826840)		[1](394826998)	[1](394826851)					[1](394827037)
	Borreliella garinii IPT139	GCF_000501915.1	Contig	Spirochaetota	Spirochaetia	Borreliales	Borreliaceae						[1](394842414)	[1](394843096)										[1](394842748)	[1](394842749)		[1](394842451)					[1](394842416)	[2](394842893,394842746)	[1](394842415)		[1](394842700)
	Borreliella garinii IPT74	GCF_000500955.1	Contig	Spirochaetota	Spirochaetia	Borreliales	Borreliaceae						[1](394823574)		[1](394823798)									[1](394823450)			[1](394823378)					[1](394823799)	[2](394823590,394823448)
	Borreliella garinii IPT75	GCF_000501595.1	Contig	Spirochaetota	Spirochaetia	Borreliales	Borreliaceae						[1](394832362)											[1](394832594)	[1](394832595)	[1](394833185)	[1](394832048)					[1](394832364)	[2](394832592,394832483)	[1](394832363)		[1](394832019)	[2](394832169,394832168)					[2](394832039,394832038)
	Borreliella garinii NMJW1	GCF_000300045.1	Complete Genome	Spirochaetota	Spirochaetia	Borreliales	Borreliaceae						[1](394822679)	[1](394822413)	[1](394822412)									[1](394822569)	[1](394822570)	[1](394822042)	[1](394822610)					[1](394822681)	[2](394822567,394822309)	[1](394822680)		[1](394822581)	[2](394822691,394822690)					[2](394822601,394822600)
	Borreliella garinii PBr	GCF_000172275.2	Contig	Spirochaetota	Spirochaetia	Borreliales	Borreliaceae						[1](394819816)	[1](394819551)	[1](394819550)									[1](394819706)	[1](394819707)	[1](394819182)	[1](394819747)					[1](394819818)	[2](394819704,394819449)	[1](394819817)		[1](394819718)	[2](394819828,394819827)					[2](394819738,394819737)
	Borreliella garinii SZ	GCF_000691545.1	Complete Genome	Spirochaetota	Spirochaetia	Borreliales	Borreliaceae						[1](394843415)	[1](394843681)	[1](394843682)									[1](394843525)	[1](394843524)	[1](394844052)	[1](394843484)					[1](394843413)	[2](394843785,394843527)	[1](394843414)		[1](394843513)	[2](394843404,394843403)					[2](394843494,394843493)
	Borreliella japonica	GCF_900099615.1	Scaffold	Spirochaetota	Spirochaetia	Borreliales	Borreliaceae						[1](4560012)	[1](4559416)	[1](4559417)									[1](4560122)	[1](4560121)	[1](4559795)	[1](4560082)					[1](4560010)	[2](4560124,4559517)	[1](4560011)		[1](4560110)	[2](4560001,4560000)					[2](4560092,4560091)
	Borreliella spielmanii A14S	GCF_000181895.2	Scaffold	Spirochaetota	Spirochaetia	Borreliales	Borreliaceae						[1](7727442)	[1](7727377)	[1](7727376)									[1](7727194)	[1](7727193)	[1](7727104)	[1](7727154)					[1](7727444)	[2](7727631,7727196)	[1](7727443)		[1](7727182)	[2](7727454,7727453)					[2](7727164,7727163)
	Borreliella valaisiana Tom4006	GCF_000739475.1	Complete Genome	Spirochaetota	Spirochaetia	Borreliales	Borreliaceae						[1](6524693)	[1](6524427)	[1](6524426)									[1](6524583)	[1](6524584)	[1](6524056)	[1](6524623)					[1](6524695)	[2](6524581,6524326)	[1](6524694)		[1](6524595)	[2](6524705,6524704)					[2](6524614,6524613)
	Borreliella valaisiana VS116	GCF_000170955.2	Chromosome	Spirochaetota	Spirochaetia	Borreliales	Borreliaceae						[1](416107270)	[1](416107004)	[1](416107003)									[1](416107160)	[1](416107161)	[1](416106632)	[1](416107200)					[1](416107272)	[2](416107158,416106903)	[1](416107271)		[1](416107172)	[2](416107282,416107281)					[2](416107191,416107190)
	Brachyspira alvinipulli ATCC 51933	GCF_000518245.1	Scaffold	Spirochaetota	Brachyspirae	Brachyspirales	Brachyspiraceae				[1](7565920)		[1](7566071)		[1](7565377)					[1](7565440)		[1](7565442)	[1](7565443)		[1](7565444)							[3](7567146,7565379,7564575)	[3](7565997,7565674,7565441)			[2](7564814,7564813)		[30](7567113,7566911,7566857,7566851,7566664,7566604,7566600,7566578,7566543,7566152,7565952,7565848,7565847,7565745,7565744,7565631,7565594,7565583,7565511,7565510,7565405,7565217,7564965,7564964,7564946,7564921,7564914,7564569,7564200,7564064)			[1](7564487)	[3](7566613,7566581,7565748)
	Brachyspira hampsonii	GCF_001746205.1	Contig	Spirochaetota	Brachyspirae	Brachyspirales	Brachyspiraceae				[1](466580223)		[1](466579621)		[1](466580972)					[1](466578702)		[1](466578704)	[1](466578705)		[1](466578706)							[3](466580974,466580903,466580816)	[3](466580143,466579958,466578703)			[2](466579742,466579741)		[22](466581184,466581152,466581084,466580959,466580929,466580691,466580492,466580306,466580305,466580169,466580007,466579659,466579466,466579175,466579021,466579001,466578728,466578722,466578453,466578452,466578437,466578334)			[2](466581203,466579580)	[2](466579181,466579017)
	Brachyspira hampsonii	GCF_001746215.1	Contig	Spirochaetota	Brachyspirae	Brachyspirales	Brachyspiraceae				[1](466583170)		[1](466582855)		[1](466582293)					[1](466583483)		[1](466583485)	[1](466583486)		[1](466583487)							[3](466581989,466582291,466581640)	[3](466583484,466583121,466583024)			[2](466583012,466583011)		[23](466581915,466581909,466581815,466581748,466581686,466583447,466583292,466583235,466583234,466582716,466582681,466582509,466582500,466582472,466582211,466582117,466581662,466581567,466581558,466581428,466581369,466581368,466581324)				[3](466583593,466582504,466582478)
	Brachyspira hampsonii	GCF_001746225.1	Contig	Spirochaetota	Brachyspirae	Brachyspirales	Brachyspiraceae				[1](466585934)		[1](466585056)		[1](466584003)					[1](466586084)		[1](466586086)	[1](466586087)		[1](466586088)							[3](466586286,466585677,466584005)	[3](466586572,466586085,466584720)			[2](466585989,466585988)		[26](466586690,466586503,466586436,466586301,466586194,466585967,466585791,466585770,466585769,466585709,466585529,466585477,466585182,466585143,466585142,466584946,466584913,466584672,466584650,466584636,466584616,466584358,466584025,466584023,466583899,466583893)			[3](466584715,466584646,466584352)	[1](466585715)
	Brachyspira hampsonii 30446	GCF_000316195.1	Scaffold	Spirochaetota	Brachyspirae	Brachyspirales	Brachyspiraceae				[1](466576849)		[1](466577141)		[1](466576376)					[1](466577770)		[1](466577772)	[1](466577773)		[1](466577774)							[3](466577647,466576307,466576378)	[3](466577771,466577564,466576954)			[2](466576564,466576563)		[25](466578082,466577891,466577890,466577846,466577803,466577797,466577587,466577715,466577326,466577008,466576883,466576643,466576336,466576135,466576064,466576055,466576397,466576395,466576363,466576027,466575795,466576118,466575909,466575860,466575859)			[1](466577559)	[3](466577185,466576059,466576033)
	Brachyspira hampsonii bv. II	GCF_003054835.1	Scaffold	Spirochaetota	Brachyspirae	Brachyspirales	Brachyspiraceae				[1](466587276)		[1](466588758)		[1](466589059)					[1](466588253)		[1](466588251)	[1](466588250)		[1](466588249)							[3](466589130,466589057,466588107)	[3](466588252,466588027,466587383)			[2](466587500,466587499)		[24](466589102,466589072,466589040,466589038,466588796,466589377,466589362,466589298,466588505,466588936,466588328,466588235,466588229,466588186,466588143,466588142,466588050,466587705,466587310,466586911,466586910,466586862,466586967,466586760)			[1](466588022)	[3](466588849,466586791,466586766)
	Brachyspira hyodysenteriae	GCF_001013195.1	Scaffold	Spirochaetota	Brachyspirae	Brachyspirales	Brachyspiraceae				[1](23413960)		[1](23414544)		[1](23413635)					[1](23414798)		[1](23414800)	[1](23414801)		[1](23414802)							[3](23413633,23413528,23412474)	[3](23414799,23414608,23414404)			[2](23412350,23412349)		[32](23414773,23414586,23414585,23414390,23414370,23414243,23414227,23414214,23414213,23414052,23414023,23413994,23413824,23413823,23413674,23413511,23413504,23413312,23413311,23413151,23412880,23412873,23412867,23412778,23412775,23412757,23412744,23412606,23412576,23412299,23412243,23412210)			[2](23414509,23414218)	[1](23412236)
	Brachyspira hyodysenteriae	GCF_001012995.1	Scaffold	Spirochaetota	Brachyspirae	Brachyspirales	Brachyspiraceae				[1](23386573)		[1](23384973)		[1](23386660)					[1](23386977)		[1](23386979)	[1](23386980)		[1](23386981)							[3](23386689,23386662,23386209)	[3](23386978,23386323,23386085)			[2](23385903,23385902)		[32](23387601,23387568,23387435,23387393,23387392,23387379,23387273,23387233,23387162,23387161,23387160,23387034,23387033,23387008,23386953,23386934,23386913,23386906,23386643,23386620,23386474,23386300,23386299,23386071,23385845,23385590,23385450,23385443,23385220,23385122,23385119,23385101)			[1](23385009)	[1](23387280)
	Brachyspira hyodysenteriae	GCF_001013115.1	Scaffold	Spirochaetota	Brachyspirae	Brachyspirales	Brachyspiraceae				[1](23402775)		[1](23401515)		[1](23401346)					[1](23401267)		[1](23401269)	[1](23401270)		[1](23401271)							[3](23402025,23401344,23401310)	[3](23401608,23401432,23401268)			[2](23401797,23401796)		[32](23404090,23404069,23404068,23404047,23403940,23403706,23403663,23403589,23403489,23403313,23403011,23402915,23402881,23402865,23402858,23402680,23402604,23402571,23402514,23402389,23402320,23402319,23402306,23402290,23402254,23402232,23401905,23401903,23401902,23401632,23401631,23401330)			[2](23402315,23401479)	[1](23403018)
	Brachyspira hyodysenteriae	GCF_002117505.1	Contig	Spirochaetota	Brachyspirae	Brachyspirales	Brachyspiraceae				[1](23429032)		[1](23431524)		[1](23429762)							[1](23430493)	[1](23430494)		[1](23430495)							[3](23430084,23429764,23429377)	[3](23430629,23430492,23428921)			[2](23429349,23429348)		[41](23431830,23431815,23431802,23431801,23431723,23431722,23431721,23431687,23431401,23431333,23431315,23431314,23431312,23431155,23430642,23430435,23430386,23430268,23430267,23430266,23430054,23430047,23431119,23431117,23431034,23431004,23429868,23429745,23429722,23429699,23429698,23429673,23429648,23429632,23429625,23429537,23429267,23429248,23428992,23428898,23428897)			[4](23431806,23431488,23430220,23430219)	[1](23429530)
	Brachyspira hyodysenteriae	GCF_001013235.1	Scaffold	Spirochaetota	Brachyspirae	Brachyspirales	Brachyspiraceae				[1](23418485)		[1](23417955)		[1](23419837)					[1](23419767)		[1](23419769)	[1](23419770)		[1](23419771)							[3](23420310,23419839,23418647)	[3](23419768,23418171,23417705)			[2](23417894,23417893)		[35](23420222,23420215,23420181,23420156,23420155,23420124,23420045,23419932,23419878,23419821,23419791,23419744,23419671,23419669,23419668,23419650,23419612,23419517,23419488,23419487,23419408,23419295,23419294,23418921,23418888,23418448,23418353,23418337,23418322,23418397,23418390,23418321,23418184,23417729,23417728)			[2](23418326,23417991)	[1](23419524)
	Brachyspira hyodysenteriae	GCF_001012935.1	Scaffold	Spirochaetota	Brachyspirae	Brachyspirales	Brachyspiraceae				[1](23380411)		[1](23381109)		[1](23380558)					[1](23381662)		[1](23381664)	[1](23381665)		[1](23381666)							[3](23381537,23381393,23380556)	[3](23382120,23381823,23381663)			[2](23382012,23382011)		[34](23382133,23381847,23381846,23381683,23381638,23381612,23381590,23381526,23381482,23380868,23380792,23380776,23380660,23380659,23380574,23380530,23380512,23380511,23380509,23380305,23380298,23380294,23380152,23380145,23380111,23380086,23380085,23379865,23379834,23379752,23379751,23379582,23379567,23379566)			[2](23381144,23379571)	[1](23381619)
	Brachyspira hyodysenteriae	GCF_001013085.1	Scaffold	Spirochaetota	Brachyspirae	Brachyspirales	Brachyspiraceae				[1](23400806)		[1](23399047)		[1](23398584)					[1](23400205)		[1](23400207)	[1](23400208)		[1](23400209)							[3](23400977,23400417,23398582)	[3](23401097,23400206,23398724)			[2](23399254,23399253)		[36](23401162,23401161,23401111,23400887,23400656,23400589,23400588,23400577,23400494,23400487,23400380,23400378,23400274,23400161,23400140,23400133,23400180,23399868,23399838,23399610,23399553,23399378,23399339,23399323,23399310,23399309,23399005,23398984,23398935,23398907,23398906,23398881,23398747,23398746,23398624,23398601)			[4](23399929,23399928,23399314,23399083)	[1](23398991)
	Brachyspira hyodysenteriae	GCF_001013245.1	Scaffold	Spirochaetota	Brachyspirae	Brachyspirales	Brachyspiraceae				[1](23420402)		[1](23422292)		[1](23420532)					[1](23421855)		[1](23421853)	[1](23421852)		[1](23421851)							[3](23421615,23420724,23420530)	[3](23421854,23420794,23420600)			[2](23420982,23420981)		[34](23422917,23422916,23422903,23422888,23422689,23422687,23422632,23422607,23422606,23422560,23422463,23422369,23422244,23422226,23422225,23422223,23421900,23421881,23421928,23421921,23421784,23421772,23421769,23421457,23421426,23421343,23421342,23421261,23421254,23421086,23420817,23420572,23420549,23420370)			[2](23422912,23422825)	[1](23422553)
	Brachyspira hyodysenteriae	GCF_002850235.1	Complete Genome	Spirochaetota	Brachyspirae	Brachyspirales	Brachyspiraceae				[1](23436748)		[1](23437106)		[1](23435917)					[1](23435101)		[1](23435103)	[1](23435104)		[1](23435105)							[3](23435978,23435915,23435195)	[3](23436853,23435102,23435319)			[2](23437044,23437043)		[38](23437352,23437269,23437268,23437267,23437382,23436877,23436876,23436781,23436511,23436432,23436431,23436430,23436399,23435957,23435741,23436302,23436237,23436236,23436223,23436206,23436168,23436161,23435612,23435611,23435577,23435934,23435891,23435873,23435872,23435870,23435160,23435159,23435134,23435076,23435057,23435036,23435029,23435335)			[4](23437422,23437421,23437144,23436232)	[1](23436309)
	Brachyspira hyodysenteriae	GCF_001013035.1	Scaffold	Spirochaetota	Brachyspirae	Brachyspirales	Brachyspiraceae				[1](23392812)		[1](23390814)		[1](23393136)					[1](23392584)		[1](23392582)	[1](23392581)		[1](23392580)							[3](23393134,23392403,23392372)	[3](23392583,23391628,23390718)			[2](23391440,23391439)		[30](23393188,23393187,23393153,23392947,23392743,23392609,23392553,23392528,23392527,23392517,23392038,23391918,23391882,23391738,23391605,23391604,23391315,23391278,23391262,23391249,23391248,23391133,23391112,23391105,23390859,23390731,23390577,23390497,23390479,23390477)			[2](23391253,23390778)	[1](23390570)
	Brachyspira hyodysenteriae	GCF_001012915.1	Scaffold	Spirochaetota	Brachyspirae	Brachyspirales	Brachyspiraceae				[1](23374438)		[1](23374883)		[1](23375647)					[1](23375166)		[1](23375164)	[1](23375163)		[1](23375162)							[3](23376299,23375645,23374200)	[3](23376780,23376092,23375165)			[2](23376592,23376591)		[32](23376757,23376756,23376247,23376246,23376233,23376217,23376181,23376174,23376078,23376060,23376059,23376057,23376105,23375983,23375947,23375926,23375919,23375686,23375600,23375525,23375491,23375318,23375190,23375134,23375109,23375108,23374974,23374955,23374718,23374717,23374604,23374279)			[2](23376242,23374844)	[1](23375222)
	Brachyspira hyodysenteriae	GCF_001013045.1	Scaffold	Spirochaetota	Brachyspirae	Brachyspirales	Brachyspiraceae				[1](23393430)		[1](23394760)		[1](23394656)					[1](23395160)		[1](23395158)	[1](23395157)		[1](23395156)							[3](23394905,23394654,23393484)	[3](23395575,23395159,23393833)			[2](23394821,23394820)		[30](23395811,23395777,23395561,23395233,23395226,23395205,23395186,23395128,23395103,23395102,23395077,23395070,23395031,23395015,23395002,23395001,23394929,23394901,23394695,23394420,23394063,23394056,23394007,23394005,23393986,23393857,23393856,23393766,23393563,23393465)			[2](23395006,23394725)	[1](23394427)
	Brachyspira hyodysenteriae	GCF_001013005.1	Scaffold	Spirochaetota	Brachyspirae	Brachyspirales	Brachyspiraceae				[1](23390072)		[1](23389958)							[1](23388841)		[1](23388839)	[1](23388838)		[1](23388837)							[3](23389632,23388311,23388098)	[3](23389710,23388840,23387971)			[2](23389898,23389897)		[34](23390321,23390286,23390037,23389734,23389733,23389578,23389519,23389504,23389503,23389361,23389250,23389217,23389189,23389188,23389123,23389122,23389121,23389114,23389067,23388866,23388819,23388788,23388696,23388614,23388612,23388593,23388576,23388293,23388270,23388184,23388114,23388113,23387957,23387690)			[2](23389996,23389508)	[1](23388781)
	Brachyspira hyodysenteriae	GCF_001013155.1	Scaffold	Spirochaetota	Brachyspirae	Brachyspirales	Brachyspiraceae				[1](23407999)		[1](23406930)		[1](23407887)					[1](23406879)		[1](23406881)	[1](23406882)		[1](23406883)							[3](23409277,23407889,23406795)	[3](23408428,23408151,23406880)			[2](23407714,23407713)		[32](23409473,23409309,23409179,23409178,23409078,23409076,23409058,23408938,23408896,23408747,23408629,23408441,23408176,23408175,23408047,23407816,23407794,23407787,23407757,23407554,23407475,23407474,23407461,23407389,23407330,23407296,23407289,23407035,23407014,23406856,23406812,23406780)			[2](23407470,23406970)	[1](23407823)
	Brachyspira hyodysenteriae	GCF_001013075.1	Scaffold	Spirochaetota	Brachyspirae	Brachyspirales	Brachyspiraceae				[1](23397095)		[1](23396810)		[1](23397557)					[1](23398244)		[1](23398242)	[1](23398241)		[1](23398240)							[3](23398375,23397555,23396389)	[3](23398243,23396644,23396493)			[2](23396718,23396717)		[30](23398539,23398508,23398350,23398270,23398211,23398146,23398139,23398136,23398041,23397993,23397880,23397808,23397807,23397397,23397241,23397240,23397046,23397003,23396996,23396966,23396553,23396552,23396523,23396326,23396246,23396130,23396087,23396069,23396068,23396066)			[2](23396846,23396548)	[1](23397390)
	Brachyspira hyodysenteriae	GCF_002117515.1	Contig	Spirochaetota	Brachyspirae	Brachyspirales	Brachyspiraceae				[1](23434663)		[1](23434099)		[1](23434036)							[1](23433040)	[1](23433041)		[1](23433042)							[3](23434034,23433860,23434757)	[3](23433479,23433039,23432510)			[2](23432625,23432624)		[41](23434077,23434000,23433982,23433981,23433979,23433636,23433635,23433634,23433492,23433398,23433375,23433329,23433176,23433161,23433014,23432984,23432885,23432726,23432725,23432669,23432662,23432646,23434622,23434447,23434440,23434231,23434201,23432487,23432486,23432427,23432426,23432425,23432247,23432246,23432227,23432065,23432064,23432063,23431880,23431879,23431854)			[4](23432721,23432174,23432173,23431938)	[1](23432977)
	Brachyspira hyodysenteriae	GCF_001013275.1	Scaffold	Spirochaetota	Brachyspirae	Brachyspirales	Brachyspiraceae				[1](23424924)		[1](23423536)		[1](23423214)					[1](23423724)		[1](23423722)	[1](23423721)		[1](23423720)							[3](23423757,23423403,23423212)	[3](23424721,23423723,23423365)			[2](23424533,23424532)		[30](23425836,23425833,23425815,23425773,23425757,23425712,23425711,23425678,23425585,23425501,23425352,23425345,23425243,23425144,23425143,23424698,23424697,23424407,23424221,23423835,23423828,23423792,23423776,23423689,23423588,23423560,23423378,23423253,23423060,23423059)			[2](23425148,23423497)	[1](23425078)
	Brachyspira hyodysenteriae	GCF_001013125.1	Scaffold	Spirochaetota	Brachyspirae	Brachyspirales	Brachyspiraceae				[1](23404147)		[1](23404369)		[1](23404640)					[1](23405823)		[1](23405825)	[1](23405826)		[1](23405827)							[3](23404688,23404642,23404481)	[3](23405824,23405357,23405244)			[2](23404835,23404834)		[35](23406747,23406729,23406728,23406726,23406554,23406524,23406452,23406284,23406265,23406187,23406180,23406145,23406129,23406116,23406115,23405901,23405880,23405879,23405797,23405778,23405757,23405750,23405705,23405343,23405335,23405332,23405268,23405267,23405021,23404725,23404623,23404616,23404490,23404470,23404112)			[2](23406120,23404334)	[1](23405028)
	Brachyspira hyodysenteriae	GCF_001012925.1	Scaffold	Spirochaetota	Brachyspirae	Brachyspirales	Brachyspiraceae				[1](23378423)		[1](23378611)		[1](23377139)					[1](23377008)		[1](23377006)	[1](23377005)		[1](23377004)							[3](23377828,23377414,23377141)	[3](23379117,23378877,23377007)			[2](23377565,23377564)		[31](23379433,23379329,23379307,23379289,23379280,23379130,23379086,23379033,23379032,23379019,23378901,23378900,23378779,23378457,23378221,23378172,23378165,23378047,23378022,23377861,23377783,23377775,23377768,23377716,23377191,23377189,23377188,23377170,23377123,23377100,23377094)			[2](23379028,23378647)	[1](23378786)
	Brachyspira hyodysenteriae	GCF_001013165.1	Contig	Spirochaetota	Brachyspirae	Brachyspirales	Brachyspiraceae				[1](23411119)		[1](23411336)		[1](23409907)					[1](23410523)		[1](23410521)	[1](23410520)		[1](23410519)							[3](23411467,23409909,23409845)	[3](23411589,23410522,23409551)			[2](23409741,23409740)		[35](23412134,23412015,23411789,23411602,23411432,23411431,23411398,23411371,23411370,23411068,23411047,23410848,23410809,23410592,23410585,23410569,23410549,23410475,23410376,23410200,23410193,23410158,23410142,23410129,23410128,23410070,23410040,23409957,23409955,23409954,23409936,23409891,23409868,23409575,23409574)			[3](23411995,23411300,23410133)	[1](23410802)
	Brachyspira hyodysenteriae	GCF_002100745.1	Contig	Spirochaetota	Brachyspirae	Brachyspirales	Brachyspiraceae				[1](23427908)		[1](23427879)		[1](23427822)					[1](23427016)		[1](23427018)	[1](23427019)		[1](23427020)							[3](23428800,23428082,23427824)	[3](23427017,23426221,23426125)			[2](23428388,23428387)		[40](23427676,23427513,23427490,23427425,23427424,23427395,23427380,23427367,23427366,23427275,23427239,23427136,23426992,23426910,23426864,23426857,23426468,23426461,23426445,23428853,23428741,23428722,23428645,23428461,23428457,23428316,23428283,23428228,23428202,23427970,23427969,23427967,23426400,23426399,23426398,23426250,23426249,23426248,23426102,23426101)			[4](23427371,23427054,23426626,23426625)	[1](23426917)
	Brachyspira hyodysenteriae	GCF_001013205.1	Scaffold	Spirochaetota	Brachyspirae	Brachyspirales	Brachyspiraceae				[1](23415201)		[1](23415614)		[1](23416984)					[1](23416324)		[1](23416326)	[1](23416327)		[1](23416328)							[3](23416982,23416833,23415805)	[3](23416325,23415886,23414884)			[2](23415072,23415071)		[38](23417543,23417420,23417419,23417320,23417301,23417172,23417165,23417164,23417139,23417037,23417024,23417001,23416957,23416939,23416938,23416936,23416671,23416574,23416548,23416535,23416534,23416298,23416279,23416258,23416251,23416077,23416044,23416043,23415859,23415823,23415816,23415753,23415542,23415478,23415508,23415168,23414907,23414906)			[2](23416539,23415576)	[1](23416664)
	Brachyspira hyodysenteriae ATCC 27164	GCF_000383255.1	Scaffold	Spirochaetota	Brachyspirae	Brachyspirales	Brachyspiraceae				[1](23373053)		[1](23372492)		[1](23373295)					[1](23371545)		[1](23371547)	[1](23371548)		[1](23371549)							[3](23373926,23373293,23371672)	[3](23372741,23371798,23371546)			[2](23372554,23372553)		[34](23373881,23373827,23373820,23373762,23373749,23373720,23373440,23373439,23373424,23373395,23373334,23373311,23373263,23373173,23373154,23373152,23372919,23372718,23372717,23372328,23372327,23372267,23372138,23372137,23372136,23372103,23371812,23371634,23371633,23371608,23371574,23371567,23371521,23371499)			[2](23373435,23372454)	[1](23373388)
	Brachyspira hyodysenteriae ATCC 27164	GCF_001676785.2	Complete Genome	Spirochaetota	Brachyspirae	Brachyspirales	Brachyspiraceae				[1](914507)		[1](914861)		[1](916344)					[1](915432)		[1](915434)	[1](915435)		[1](915436)							[3](916406,916342,915559)	[3](915686,915433,914613)			[2](914801,914800)		[39](916590,916383,916157,916733,916667,916666,916651,916634,916597,916028,916027,916026,915993,916309,916290,916288,915700,916360,915521,915520,915495,915461,915454,915408,915143,915027,915026,915025,915384,914637,914636,914542,914294,914275,914274,914200,914199,914198,914169)			[4](916662,914899,915183,915182)	[1](916740)
	Brachyspira hyodysenteriae WA1	GCF_000022105.1	Complete Genome	Spirochaetota	Brachyspirae	Brachyspirales	Brachyspiraceae				[1](23370783)		[1](23371147)		[1](23369961)					[1](23369139)		[1](23369141)	[1](23369142)		[1](23369143)							[3](23370024,23369959,23369234)	[3](23370891,23369362,23369140)			[2](23371083,23371082)		[37](23370818,23370915,23370914,23370345,23370280,23370279,23370266,23370250,23370214,23370207,23370570,23370551,23370474,23370473,23370442,23370000,23369977,23369928,23369910,23369909,23369907,23369654,23369653,23369619,23369782,23369376,23369196,23369195,23369114,23369095,23369075,23369068,23369170,23368821,23368791,23368708,23368707)			[4](23371185,23370275,23368861,23368860)	[1](23370352)
	Brachyspira innocens ATCC 29796	GCF_000384655.1	Contig	Spirochaetota	Brachyspirae	Brachyspirales	Brachyspiraceae				[1](337918732)		[1](337919077)		[1](337917835)					[1](337919271)		[1](337919269)	[1](337919268)		[1](337919267)							[3](337918617,337917833,337917313)	[3](337919270,337918818,337918117)		[1](337917577)	[2](337918357,337918356)		[29](337919933,337919764,337919687,337919422,337919421,337919367,337919366,337919234,337919183,337918942,337918712,337918711,337918510,337918498,337918497,337918409,337918365,337918287,337918258,337918230,337918010,337918004,337917922,337917921,337917865,337917722,337917652,337917588,337917227)			[1](337919661)	[2](337918977,337918239)
	Brachyspira intermedia PWS/A	GCF_000223215.1	Complete Genome	Spirochaetota	Brachyspirae	Brachyspirales	Brachyspiraceae				[1](420814746)		[1](420813028)		[1](420812783)					[1](420813743)		[1](420813745)	[1](420813746)		[1](420813747)							[3](420813488,420812785,420812715)	[3](420814636,420813744,420813425)			[2](420812965,420812964)		[36](420815130,420815129,420814711,420814613,420814612,420814997,420814432,420814295,420814293,420814292,420814257,420814112,420813985,420813678,420813643,420814202,420814200,420813525,420813524,420813820,420813813,420812834,420812832,420812831,420812813,420812762,420812738,420812522,420812515,420812474,420812430,420812407,420812406,420812405,420812374,420812444)			[2](420813937,420813936)	[3](420815132,420815070,420813069)
	Brachyspira murdochii	GCF_002938985.1	Contig	Spirochaetota	Brachyspirae	Brachyspirales	Brachyspiraceae				[1](420817064)		[1](420816304)		[1](420816909)					[1](420816641)		[1](420816639)	[1](420816638)		[1](420816637)							[3](420816981,420816911,420816265)	[3](420818012,420817209,420816640)			[2](420816356,420816308)		[23](420817990,420817972,420817914,420817804,420817786,420817637,420817292,420816670,420816524,420816523,420816522,420816422,420816138,420815910,420815812,420815800,420815651,420815649,420815385,420815293,420815271,420815221,420815220)			[1](420816397)	[3](420817337,420816874,420815313)
	Brachyspira murdochii DSM 12563	GCF_000092845.1	Complete Genome	Spirochaetota	Brachyspirae	Brachyspirales	Brachyspiraceae				[1](7562133)		[1](7561912)		[1](7562216)					[1](7561233)		[1](7561231)	[1](7561230)		[1](7561229)							[3](7563088,7562214,7561175)	[3](7563232,7561465,7561232)			[2](7563580,7563579)		[26](7563791,7563672,7563260,7563170,7562981,7562782,7562645,7562565,7562564,7562527,7562508,7562958,7562923,7562153,7562050,7561693,7562406,7562390,7562333,7561532,7561490,7561443,7561442,7561305,7561193,7561391)			[1](7563753)	[3](7563683,7562763,7562486)
	Brachyspira pilosicoli	GCF_900445955.1	Contig	Spirochaetes*	Spirochaetia*	Brachyspirales*	Brachyspiraceae*				[1](412672203)		[1](412670864)		[1](412672548)					[1](412670738)		[1](412670740)	[1](412670741)		[1](412670742)							[2](412672018,412670731)	[3](412671694,412671458,412670739)		[1](412672201)	[2](412671737,412671736)		[11](412672670,412672993,412672818,412671706,412671690,412671805,412671200,412671185,412671272,412671265,412670984)			[2](412672710,412670704)	[1](412672263)
	Brachyspira pilosicoli 95/1000	GCF_000143725.1	Complete Genome	Spirochaetota	Brachyspirae	Brachyspirales	Brachyspiraceae				[1](412661873)		[1](412660879)		[1](412661593)					[1](412661006)		[1](412661004)	[1](412661003)		[1](412661002)							[2](412662112,412661013)	[3](412662661,412662428,412661005)		[1](412661875)	[2](412662386,412662385)		[11](412662801,412662794,412662416,412662318,412662866,412662432,412661472,412661323,412661145,412660759,412660556)			[2](412661431,412661042)	[1](412661817)
	Brachyspira pilosicoli SP16	GCF_002865865.1	Contig	Spirochaetota	Brachyspirae	Brachyspirales	Brachyspiraceae				[1](412668188)		[1](412668996)		[1](412670307)					[1](412669681)		[1](412669679)	[1](412669678)		[1](412669677)							[2](412669688,412668382)	[3](412669680,412668979,412668719)		[1](412668190)	[2](412668679,412668678)		[9](412670175,412670026,412669393,412669325,412669187,412668724,412668707,412668666,412668600)			[2](412670135,412669716)	[1](412668122)
	Brachyspira pilosicoli WesB	GCF_000319185.1	Chromosome	Spirochaetota	Brachyspirae	Brachyspirales	Brachyspiraceae				[1](412665560)		[1](412666981)		[1](412667834)					[1](412667192)		[1](412667190)	[1](412667189)		[1](412667188)							[2](412667200,412665819)	[3](412667191,412666452,412666210)		[1](412665562)	[2](412666110,412666109)		[8](412667540,412666864,412666839,412666768,412666761,412666215,412666197,412666041)			[2](412667650,412667233)	[1](412665484)
	Brachyspira sp. G79	GCF_002379365.1	Scaffold	Spirochaetota	Brachyspirae	Brachyspirales	Brachyspiraceae				[1](468732427)		[1](468732281)		[1](468732529)					[1](468731376)		[1](468731378)	[1](468731379)		[1](468731380)							[3](468732377,468732527,468731434)	[3](468731377,468731634,468730658)		[1](468732728)	[1](468731864)		[26](468733394,468733393,468733328,468733137,468733120,468733016,468733005,468732921,468732920,468732910,468733038,468732653,468732638,468732067,468732466,468731968,468731800,468732153,468732151,468731413,468731306,468731228,468731024,468730939,468730778,468730617)			[1](468731114)	[2](468733051,468732054)
	Brachyspira suanatina	GCF_001049755.1	Contig	Spirochaetota	Brachyspirae	Brachyspirales	Brachyspiraceae				[1](448061299)		[1](448061655)		[1](448063135)					[1](448062259)		[1](448062261)	[1](448062262)		[1](448062263)							[3](448063214,448063133,448062129)	[3](448062260,448062507,448061397)			[2](448061598,448061597)		[35](448063869,448063736,448063735,448063698,448063550,448063497,448063477,448063461,448063194,448063154,448063094,448063074,448063071,448063412,448062805,448062804,448062803,448062767,448062291,448062284,448062235,448062212,448062185,448062161,448062160,448062939,448061950,448061913,448061422,448061421,448061332,448061829,448061828,448061827,448061826)			[3](448061993,448061991,448061692)	[2](448063557,448063494)
	Candidatus Borrelia tachyglossi	GCF_003076595.1	Chromosome	Spirochaetota	Spirochaetia	Borreliales	Borreliaceae						[1](502974196)	[1](502973920)	[1](502973919)							[1](502973535)		[1](502974090)	[1](502974091)		[1](502974129)					[1](502974198)	[2](502974088,502973819)	[1](502974197)		[1](502974102)	[2](502974208,502974207)					[2](502974120,502974119)
	Candidatus Koribacter versatilis Ellin345	GCF_000014005.1	Complete Genome	Acidobacteriota	Acidobacteriae	Acidobacteriales	Koribacteraceae						[1](455844761)	[1](455844760)	[1](455844762)		[1](455844513)	[1](455844517)	[1](455844518)													[1](455844758)	[2](455844763,455844514)						[2](455844661,455844515)	[1](455844764)					[2](455845961,455844519)
	Candidatus Marispirochaeta associata	GCF_001749745.1	Contig	Spirochaetota	Spirochaetia	Spirochaetales	Marispirochaetaceae					[1](476446987)	[1](476446977)	[1](476450002)	[1](476450001)					[1](476446984)	[1](476446986)	[1](476446985)		[1](476449578)	[1](476449580)	[1](476449579)	[1](476446723)	[1](476448205)				[4](476449565,476446979,476446111,476448506)	[5](476450235,476448928,476447690,476446354,476445511)	[1](476446978)		[2](476446982,476446485)	[5](476448901,476447716,476447328,476447317,476445849)	[5](476448927,476446355,476446353,476446162,476448223)		[1](476447513)	[4](476449292,476449109,476447199,476448660)	[13](476450045,476449111,476447314,476447144,476446859,476446722,476448658,476448614,476448565,476448542,476448397,476448203,476447919)			[2](476446989,476445467)
	Candidatus Sulfotelmatobacter kueseliae	GCF_900290255.1	Scaffold	Acidobacteriota	Acidobacteriae	Acidobacteriales	Koribacteraceae			[1](508260225)	[1](508261212)		[1](508260209)	[1](508260208)	[1](508260210)								[1](508262038)	[1](508262036)			[1](508262037)					[1](508260206)	[1](508260212)							[1](508260213)
	Marispirochaeta aestuarii	GCF_002087085.1	Contig	Spirochaetota	Spirochaetia	Spirochaetales	Marispirochaetaceae					[1](502943011)	[1](502943001)	[1](502943506)	[1](502943507)					[1](502943008)	[1](502943010)	[1](502943009)		[1](502942319)	[1](502942317)	[1](502942318)	[1](502943831)					[4](502943003,502942560,502942332,502941256)	[5](502943582,502943197,502941117,502940864,502940533)	[1](502943002)		[3](502943926,502940391,502940114)	[7](502943341,502943291,502943198,502943006,502940587,502940534,502940475)	[3](502941320,502940865,502940688)				[13](502943738,502943658,502943602,502943416,502943262,502943238,502943220,502942786,502942763,502942261,502942252,502941156,502940279)			[2](502943013,502941073)
	Oceanispirochaeta sp. M1	GCF_003346715.1	Contig	Spirochaetes*	Spirochaetia*	Spirochaetales*	Spirochaetaceae*						[1](515987450)	[1](515989572)	[1](515989573)									[2](515986428,515985664)	[1](515986430)	[1](515986429)	[1](515986424)		[1](515987648)	[1](515987649)		[2](515988824,515987448)	[4](515989956,515986425,515986353,515985296)	[1](515987449)		[1](515989061)	[17](515988911,515988833,515987205,515987048,515986354,515986249,515986247,515985949,515985926,515985596,515985570,515985472,515985065,515985050,515985027,515984957,515984891)				[4](515989066,515988128,515987839,515985569)	[10](515989827,515989761,515989543,515988895,515988827,515988294,515988186,515985922,515985365,515984984)			[2](515986790,515985679)
	Salinispira pacifica	GCF_000507245.1	Complete Genome	Spirochaetota	Spirochaetia	Spirochaetales	Salinispiraceae						[1](19160340)	[1](19161656)	[1](19161655)					[1](19160940)	[1](19160938)	[1](19160939)	[1](19160937)					[1](19160961)				[2](19160338,19160155)	[2](19160945,19159608)	[1](19160339)	[1](19161021)	[1](19160946)	[1](19160942)	[3](19160934,19159970,19159272)			[10](19161697,19161321,19161751,19161292,19160849,19160432,19160425,19159252,19159004,19158822)	[11](19161473,19161462,19161082,19161071,19160951,19160750,19160019,19160003,19159992,19159966,19159940)			[2](19160935,19160017)
	Schlesneria paludicola DSM 18645	GCF_000255655.1	Scaffold	Planctomycetota	Planctomycetes	Planctomycetales	Planctomycetaceae				[1](13060213)	[1](13060211)	[1](13060209)				[2](13058116,13057082)	[3](13061956,13058113,13057084)	[3](13061954,13058112,13057093)							[1](13060208)		[2](13059843,13056516)	[1](13059156)	[1](13059157)			[3](13060206,13058115,13057083)					[1](13060207)	[2](13061958,13057091)					[1](13058114)	[1](13057088)
	Sediminispirochaeta bajacaliforniensis DSM 16054	GCF_000378205.1	Scaffold	Spirochaetota	Spirochaetia	Spirochaetales	Sediminispirochaetaceae					[1](23322829)	[1](23322817)	[1](23323114)	[1](23323115)					[1](23322826)	[1](23322828)	[1](23322827)		[1](23323284)	[1](23323286)	[1](23323285)	[1](23321968)					[2](23323273,23322819)	[6](23324353,23323060,23322055,23321652,23321404,23321343)	[1](23322818)		[1](23322659)	[8](23323734,23322824,23321906,23321869,23321542,23321512,23321403,23321344)	[3](23325040,23323297,23321653)			[6](23324928,23322995,23322551,23321929,23321418,23321375)	[8](23325364,23324449,23324423,23324324,23323108,23323082,23322172,23321874)	[1](23323711)		[1](23322831)
	Sediminispirochaeta smaragdinae DSM 11293	GCF_000143985.1	Complete Genome	Spirochaetota	Spirochaetia	Spirochaetales	Sediminispirochaetaceae					[1](6179701)	[1](6179713)	[1](6180832)	[1](6180836)					[1](6179704)	[1](6179702)	[1](6179703)		[1](6178596)	[1](6178598)	[1](6178597)	[1](6177334)					[2](6179711,6178585)	[6](6180275,6180199,6179070,6178301,6178290,6177005)	[1](6179712)		[1](6177638)	[9](6180741,6180274,6180200,6180082,6179706,6179438,6177270,6177241,6177116)	[3](6180039,6178609,6177004)			[5](6180227,6180184,6178896,6178366,6177746)	[9](6180826,6180806,6179041,6179001,6178172,6177421,6177246,6176802,6176777)			[1](6179699)
	Spirochaeta africana DSM 8902	GCF_000242595.2	Complete Genome	Spirochaetota	Spirochaetia	Spirochaetales	Alkalispirochaetaceae				[1](5580300)		[1](5579302)		[1](5580299)								[1](5579654)	[3](5580000,5579501,5577791)	[1](5579499)	[1](5579500)		[1](5577858)				[2](5578578,5579300)	[2](5580433,5579763)	[1](5579301)		[2](5580110,5577749)	[5](5580004,5580256,5578061,5577789,5577783)	[1](5577800)			[5](5579674,5579823,5578474,5578368,5577920)	[11](5580059,5580058,5579907,5579798,5579692,5580203,5578460,5578816,5578724,5578682,5577897)			[2](5579488,5578249)
	Spirochaeta cellobiosiphila DSM 17781	GCF_000426705.1	Scaffold	Spirochaetota	Spirochaetia	Spirochaetales	Spirochaetaceae_B					[1](15358275)	[1](15358258)	[1](15361199)	[1](15361200)					[2](15359182,15358278)	[2](15359179,15358276)	[2](15359180,15358277)	[2](15360475,15359181)	[1](15359965)	[1](15359964)			[1](15358403)				[3](15360116,15358675,15358256)	[5](15361490,15360072,15359967,15359187,15358723)	[1](15358257)		[1](15361222)	[7](15361188,15360613,15359711,15359017,15358885,15359062,15358179)	[8](15360989,15360393,15359489,15359636,15359273,15359188,15359109,15359029)	[1](15359520)		[7](15361043,15360852,15360795,15359678,15359303,15358811,15358279)	[16](15360745,15360810,15360495,15360483,15360307,15360182,15359888,15359887,15359591,15359449,15359439,15359624,15359238,15359064,15359043,15358536)			[2](15358957,15358273)
	Spirochaeta lutea	GCF_000758165.1	Scaffold	Spirochaetota	Spirochaetia	Spirochaetales	Salinispiraceae						[1](20014749)	[1](20016223)	[1](20016222)							[1](20016548)		[1](20014870)	[1](20014869)		[1](20016547)	[1](20016651)				[2](20016107,20014747)	[4](20016101,20016002,20014967,20014868)	[1](20014748)		[2](20015858,20015700)	[5](20016911,20016978,20016398,20016100,20016001)	[1](20016577)			[10](20017387,20016666,20016356,20016151,20016044,20015823,20015766,20015703,20015215,20014895)	[8](20017207,20017130,20016451,20016620,20016117,20015860,20015738,20014927)			[1](20015423)
	Spirochaeta thermophila DSM 6192	GCF_000147075.1	Complete Genome	Spirochaetota	Spirochaetia	Spirochaetales	Spirochaetaceae_A						[1](23327204)	[1](23327675)	[1](23327676)					[1](23325586)	[1](23325592)	[1](23325590)					[1](23325591)					[2](23327202,23326497)	[2](23326343,23325588)	[1](23327203)		[2](23325717,23325589)		[1](23325583)			[8](23327567,23327114,23327011,23325735,23325690,23325671,23325576,23325570)	[7](23327586,23327581,23327077,23326626,23326302,23325878,23325718)			[2](23325840,23325831)
	Spirochaeta thermophila DSM 6578	GCF_000184345.1	Complete Genome	Spirochaetota	Spirochaetia	Spirochaetales	Spirochaetaceae_A						[1](21505857)	[1](21506300)	[1](21506301)					[1](21504122)	[1](21504128)	[1](21504126)					[1](21504127)					[2](21505855,21505101)	[2](21504945,21504124)	[1](21505856)		[1](21504125)		[2](21504119,21504118)			[9](21505754,21506189,21505643,21504251,21504224,21504205,21504111,21504105,21504498)	[7](21505718,21506209,21506204,21505382,21505242,21504252,21504398)			[2](21504359,21504350)
	Treponema azotonutricium ZAS-9	GCF_000214355.1	Complete Genome	Spirochaetota	Spirochaetia	Treponematales	Treponemataceae_B						[1](9038502)	[1](9037797)	[1](9037798)																	[1](9038504)	[1](9038949)	[1](9038503)						[1](9039816)	[1](9038832)	[10](9040881,9040762,9040363,9039747,9039215,9039031,9038000,9037818,9037677,9037622)			[1](9040893)
	Treponema berlinense	GCF_900167025.1	Scaffold	Spirochaetota	Spirochaetia	Treponematales	Treponemataceae						[1](10632156)	[1](10631191)	[1](10631190)									[1](10630925)	[1](10630927)	[1](10630926)	[1](10630922)					[1](10632158)	[3](10630930,10630923,10630561)	[1](10632157)			[1](10630929)				[1](10630817)	[8](10632499,10631788,10631742,10631577,10631419,10631264,10631158,10630973)
	Treponema brennaborense DSM 12168	GCF_000212415.1	Complete Genome	Spirochaetota	Spirochaetia	Treponematales	Treponemataceae	[1](7280304)	[1](7280306)	[1](7280305)			[1](7279532)	[1](7279489)	[1](7279488)								[1](7278856)	[1](7278853)	[1](7278851)	[1](7278852)						[1](7279534)	[5](7280308,7280053,7278855,7278849,7278848)	[1](7279533)		[1](7279279)	[8](7281048,7281034,7279897,7280088,7279972,7279270,7279094,7279215)				[6](7280302,7280301,7279637,7279340,7279017,7278974)	[9](7281264,7280983,7280877,7280621,7279675,7279366,7279084,7279007,7279214)			[1](7278943)
	Treponema bryantii	GCF_900113965.1	Scaffold	Spirochaetota	Spirochaetia	Treponematales	Treponemataceae	[1](23499899)	[2](23500743,23499897)	[1](23499898)			[1](23499383)	[1](23500396)	[1](23500395)	[1](23500679)						[1](23500742)										[2](23501908,23499381)	[3](23500678,23500076,23499895)	[1](23499382)						[1](23501554)	[6](23501559,23500677,23500670,23500373,23499902,23499901)	[17](23501969,23501968,23501951,23501683,23501447,23501025,23500908,23500189,23500156,23500118,23499886,23499873,23499933,23499499,23499485,23499401,23499277)
	Treponema bryantii	GCF_900111035.1	Scaffold	Spirochaetota	Spirochaetia	Treponematales	Treponemataceae	[1](23496511)	[1](23496513)	[1](23496512)			[1](23498128)	[1](23497851)	[1](23497850)																	[2](23498130,23497082)	[2](23498265,23496515)	[1](23498129)							[6](23497826,23497158,23497153,23496509,23496508,23496253)	[16](23499172,23499093,23498967,23498703,23498651,23498284,23498192,23498021,23497617,23497496,23497480,23497398,23497228,23496524,23496475,23496296)
	Treponema bryantii NK4A124	GCF_000421345.1	Contig	Spirochaetota	Spirochaetia	Treponematales	Treponemataceae	[2](922879,922593)	[3](922888,922877,922595)	[1](922594)			[1](921028)	[1](922153)	[1](922152)							[1](922889)									[1](922878)	[2](921282,921026)	[4](922887,922875,922597,920890)	[1](921027)						[1](921251)	[9](923512,923243,922886,922881,922874,922591,922129,921496,921256)	[11](923706,923492,923418,923271,923131,923038,921812,921778,921403,921137,920868)
	Treponema caldarium DSM 7334	GCF_000219725.1	Complete Genome	Spirochaetota	Spirochaetia	Treponematales	Treponemataceae_B						[1](10418002)	[1](10419841)	[1](10419840)					[1](10419422)	[1](10419416)	[1](10419418)	[1](10417989)	[1](10417840)	[1](10417842)	[1](10417841)	[1](10419417)					[2](10419613,10418004)	[4](10419420,10418875,10418579,10417844)	[1](10418003)		[2](10419785,10419199)	[4](10418955,10419065,10418226,10417905)	[1](10419419)		[1](10417041)	[3](10419490,10418064,10417693)	[8](10419691,10419625,10419017,10419486,10419477,10419077,10417889,10417071)
	Treponema denticola AL-2	GCF_000340725.1	Chromosome	Spirochaetota	Spirochaetia	Treponematales	Treponemataceae						[1](23355276)	[1](23356038)	[1](23356039)																	[1](23355274)	[1](23355191)	[1](23355275)							[2](23356492,23356941)	[16](23356856,23356590,23357216,23356893,23356482,23356481,23356198,23356668,23356046,23355852,23356329,23356328,23355698,23355476,23355656,23355382)
	Treponema denticola ASLM	GCF_000338635.1	Scaffold	Spirochaetota	Spirochaetia	Treponematales	Treponemataceae						[1](23343813)	[1](23343038)	[1](23343037)																	[1](23343815)	[1](23343899)	[1](23343814)							[2](23342528,23342083)	[15](23343706,23343412,23343609,23343220,23342880,23342751,23342750,23342435,23343029,23342356,23342539,23342538,23341861,23342168,23342135)
	Treponema denticola ATCC 33520	GCF_000338615.1	Scaffold	Spirochaetota	Spirochaetia	Treponematales	Treponemataceae						[1](23340557)	[1](23341396)	[1](23341397)																	[1](23340555)	[1](23340445)	[1](23340556)							[2](23339593,23339145)	[16](23341404,23341158,23340993,23340951,23340765,23340658,23339818,23339549,23339511,23339327,23339250,23339135,23339134,23338823,23338962,23338961)
	Treponema denticola ATCC 33521	GCF_000338595.1	Scaffold	Spirochaetota	Spirochaetia	Treponematales	Treponemataceae						[1](23337712)	[1](23338492)	[1](23338493)																	[1](23337710)	[1](23337613)	[1](23337711)							[2](23336788,23336343)	[18](23338655,23338522,23338501,23338290,23337910,23337814,23338140,23338097,23337127,23337010,23336738,23336702,23336437,23336334,23336333,23336172,23336170,23336516)
	Treponema denticola ATCC 35404	GCF_000340685.1	Chromosome	Spirochaetota	Spirochaetia	Treponematales	Treponemataceae						[1](23349864)	[1](23351710)	[1](23351709)																	[1](23349866)	[1](23349964)	[1](23349865)							[2](23351234,23350786)	[17](23351912,23351700,23352106,23352063,23351679,23351409,23351244,23351243,23351059,23351546,23350871,23350835,23351139,23350563,23350445,23349666,23349762)
	Treponema denticola ATCC 35405	GCF_000008185.1	Complete Genome	Spirochaetota	Spirochaetia	Treponematales	Treponemataceae						[1](912808)	[1](911953)	[1](911952)																	[1](912810)	[1](912909)	[1](912809)							[2](913834,911464)	[18](914127,913926,913888,913475,912703,913603,912362,912317,912598,912156,911924,911785,911648,911646,911945,911367,911476,911473)
	Treponema denticola H-22	GCF_000340645.1	Chromosome	Spirochaetota	Spirochaetia	Treponematales	Treponemataceae						[1](23347232)	[1](23349096)	[1](23349095)																	[1](23347234)	[1](23347334)	[1](23347233)							[2](23348613,23348186)	[17](23349272,23349472,23349430,23348929,23348624,23348623,23349087,23348527,23348233,23348795,23348794,23348447,23348268,23347953,23347834,23347123,23347030)
	Treponema denticola H1-T	GCF_000340605.1	Chromosome	Spirochaetota	Spirochaetia	Treponematales	Treponemataceae						[1](23346172)	[1](23344280)	[1](23344281)																	[1](23346170)	[1](23346073)	[1](23346171)							[2](23344767,23345200)	[16](23346652,23346855,23346277,23346614,23346381,23345441,23344939,23344860,23344757,23344756,23345156,23345119,23344444,23344288,23344578,23344577)
	Treponema denticola MYR-T	GCF_000338515.1	Scaffold	Spirochaetota	Spirochaetia	Treponematales	Treponemataceae						[1](23334956)	[1](23335884)	[1](23335885)																	[1](23334954)	[1](23334858)	[1](23334955)							[2](23333977,23333545)	[16](23336048,23335892,23335640,23335165,23335061,23333933,23335437,23335399,23333896,23333717,23334217,23333638,23333356,23333355,23333535,23333534)
	Treponema denticola OTK	GCF_000340705.1	Chromosome	Spirochaetota	Spirochaetia	Treponematales	Treponemataceae						[1](23354893)	[1](23354073)	[1](23354072)																	[1](23354895)	[1](23352234)	[1](23354894)							[2](23353615,23353160)	[17](23354775,23354446,23354339,23354250,23354667,23353791,23353790,23354396,23353625,23353624,23353526,23354065,23353921,23353243,23353204,23352925,23353435)
	Treponema denticola SP23	GCF_000413115.1	Scaffold	Spirochaetota	Spirochaetia	Treponematales	Treponemataceae						[1](23366322)	[1](23368205)	[1](23368204)																	[1](23366324)	[1](23366404)	[1](23366323)							[2](23367728,23367268)	[15](23368585,23368543,23368391,23367912,23367738,23367737,23368197,23368043,23367631,23367346,23367310,23367046,23367540,23366203,23366096)
	Treponema denticola SP32	GCF_000413095.1	Scaffold	Spirochaetota	Spirochaetia	Treponematales	Treponemataceae						[1](23365318)	[1](23363958)	[1](23363959)																	[1](23365316)	[1](23365220)	[1](23365317)							[2](23364387,23363752)	[20](23365809,23365772,23365677,23365542,23365430,23364912,23364880,23364542,23364377,23364216,23364215,23363966,23364421,23363853,23363812,23363790,23363556,23364154,23364038,23363540)
	Treponema denticola SP33	GCF_000338475.1	Scaffold	Spirochaetota	Spirochaetia	Treponematales	Treponemataceae						[1](23332756)	[1](23331497)	[1](23331496)																	[1](23332758)	[1](23332854)	[1](23332757)							[2](23331704,23331069)	[20](23332644,23332532,23332397,23332302,23332265,23331916,23331900,23331644,23331603,23331489,23331302,23331241,23331240,23331666,23331079,23331034,23331418,23330912,23330579,23330547)
	Treponema denticola SP37	GCF_000338455.1	Scaffold	Spirochaetota	Spirochaetia	Treponematales	Treponemataceae						[1](23329951)	[1](23329140)	[1](23329139)																	[1](23329953)	[1](23330033)	[1](23329952)							[2](23328661,23328198)	[15](23329725,23329832,23329312,23329505,23329463,23329132,23328978,23328845,23328671,23328670,23328564,23328472,23328277,23328241,23327974)
	Treponema denticola SP44	GCF_000413075.1	Scaffold	Spirochaetota	Spirochaetia	Treponematales	Treponemataceae						[1](23362756)	[1](23360806)	[1](23360807)																	[1](23362758)	[1](23362838)	[1](23362757)							[2](23361745,23361282)	[15](23362638,23362531,23361702,23361666,23361273,23361272,23361966,23361100,23360968,23361470,23361379,23360621,23360470,23360428,23360814)
	Treponema denticola US-Trep	GCF_000340745.1	Scaffold	Spirochaetota	Spirochaetia	Treponematales	Treponemataceae						[1](23359191)	[1](23358417)	[1](23358416)																	[1](23359193)	[1](23359277)	[1](23359192)							[2](23360121,23357910)	[15](23360207,23360173,23359896,23358988,23358786,23359084,23358595,23358408,23358131,23358130,23358260,23357921,23357920,23357819,23357740)
	Treponema lecithinolyticum ATCC 700332	GCF_000468055.1	Scaffold	Spirochaetota	Spirochaetia	Treponematales	Treponemataceae						[1](6026054)	[1](6025070)	[1](6025071)																	[1](6026052)	[1](6025168)			[1](6024343)					[1](6025745)	[6](6026407,6026078,6025927,6025026,6025191,6024792)
	Treponema maltophilum ATCC 51939	GCF_000413055.1	Scaffold	Spirochaetota	Spirochaetia	Treponematales	Treponemataceae						[1](5845308)	[1](5845743)	[1](5845744)																	[1](5845306)	[1](5844543)	[1](5845307)		[1](5845095)						[9](5846032,5846007,5845595,5845105,5844563,5845192,5845178,5844453,5844046)
	Treponema pallidum str. Fribourg-Blanc	GCF_000387485.1	Chromosome	Spirochaetota	Spirochaetia	Treponematales	Treponemataceae						[1](23444233)	[1](23444511)	[1](23444510)																	[1](23444235)	[1](23444308)	[1](23444234)								[3](23444523,23444522,23444357)
	Treponema pallidum subsp. endemicum str. Bosnia A	GCF_000813285.1	Chromosome	Spirochaetota	Spirochaetia	Treponematales	Treponemataceae						[1](23447430)	[1](23447708)	[1](23447707)																	[1](23447432)	[1](23447505)	[1](23447431)								[4](23447720,23447719,23447554,23447101)
	Treponema pallidum subsp. pallidum	GCF_001655515.1	Chromosome	Spirochaetota	Spirochaetia	Treponematales	Treponemataceae						[1](23457022)	[1](23457297)	[1](23457296)																	[1](23457024)	[1](23457097)	[1](23457023)								[4](23457309,23457308,23457145,23456691)
	Treponema pallidum subsp. pallidum	GCF_001655435.1	Chromosome	Spirochaetota	Spirochaetia	Treponematales	Treponemataceae						[1](23454890)	[1](23455167)	[1](23455166)																	[1](23454892)	[1](23454965)	[1](23454891)								[3](23455179,23455178,23455014)
	Treponema pallidum subsp. pallidum	GCF_001713335.1	Chromosome	Spirochaetota	Spirochaetia	Treponematales	Treponemataceae						[1](23482597)	[1](23482873)	[1](23482872)																	[1](23482599)	[1](23482672)	[1](23482598)								[4](23482885,23482884,23482720,23482268)
	Treponema pallidum subsp. pallidum	GCF_001655475.1	Chromosome	Spirochaetota	Spirochaetia	Treponematales	Treponemataceae						[1](23455957)	[1](23456233)	[1](23456232)																	[1](23455959)	[1](23456032)	[1](23455958)								[4](23456245,23456244,23456080,23455626)
	Treponema pallidum subsp. pallidum	GCF_001712955.1	Chromosome	Spirochaetota	Spirochaetia	Treponematales	Treponemataceae						[1](23462350)	[1](23462627)	[1](23462626)																	[1](23462352)	[1](23462425)	[1](23462351)								[4](23462639,23462638,23462474,23462020)
	Treponema pallidum subsp. pallidum	GCF_001713275.1	Chromosome	Spirochaetota	Spirochaetia	Treponematales	Treponemataceae						[1](23479402)	[1](23479678)	[1](23479677)																	[1](23479404)	[1](23479477)	[1](23479403)								[4](23479689,23479525,23479690,23479072)
	Treponema pallidum subsp. pallidum	GCF_001713235.1	Chromosome	Spirochaetota	Spirochaetia	Treponematales	Treponemataceae						[1](23477271)	[1](23477547)	[1](23477546)																	[1](23477273)	[1](23477346)	[1](23477272)								[4](23477394,23477559,23477558,23476940)
	Treponema pallidum subsp. pallidum	GCF_001761565.1	Chromosome	Spirochaetota	Spirochaetia	Treponematales	Treponemataceae						[1](23484728)	[1](23485004)	[1](23485003)																	[1](23484730)	[1](23484803)	[1](23484729)								[4](23484851,23485016,23485015,23484397)
	Treponema pallidum subsp. pallidum	GCF_001713295.1	Chromosome	Spirochaetota	Spirochaetia	Treponematales	Treponemataceae						[1](23480467)	[1](23480744)	[1](23480743)																	[1](23480469)	[1](23480542)	[1](23480468)								[4](23480756,23480755,23480591,23480136)
	Treponema pallidum subsp. pallidum	GCF_001713255.1	Chromosome	Spirochaetota	Spirochaetia	Treponematales	Treponemataceae						[1](23478337)	[1](23478613)	[1](23478612)																	[1](23478339)	[1](23478412)	[1](23478338)								[4](23478625,23478624,23478460,23478006)
	Treponema pallidum subsp. pallidum	GCF_003055985.1	Chromosome	Spirochaetota	Spirochaetia	Treponematales	Treponemataceae						[1](23488995)	[1](23489271)	[1](23489270)																	[1](23488997)	[1](23489070)	[1](23488996)								[4](23489283,23489282,23489118,23488663)
	Treponema pallidum subsp. pallidum	GCF_001655395.1	Chromosome	Spirochaetota	Spirochaetia	Treponematales	Treponemataceae						[1](23453823)	[1](23454100)	[1](23454099)																	[1](23453825)	[1](23453898)	[1](23453824)								[3](23454112,23454111,23453947)
	Treponema pallidum subsp. pallidum	GCF_001713055.1	Chromosome	Spirochaetota	Spirochaetia	Treponematales	Treponemataceae						[1](23467679)	[1](23467955)	[1](23467954)																	[1](23467681)	[1](23467754)	[1](23467680)								[4](23467967,23467966,23467802,23467348)
	Treponema pallidum subsp. pallidum	GCF_001713315.1	Chromosome	Spirochaetota	Spirochaetia	Treponematales	Treponemataceae						[1](23481533)	[1](23481809)	[1](23481808)																	[1](23481535)	[1](23481608)	[1](23481534)								[4](23481656,23481821,23481820,23481202)
	Treponema pallidum subsp. pallidum	GCF_001655555.1	Chromosome	Spirochaetota	Spirochaetia	Treponematales	Treponemataceae						[1](23458086)	[1](23458362)	[1](23458361)																	[1](23458088)	[1](23458161)	[1](23458087)								[4](23458374,23458373,23458209,23457755)
	Treponema pallidum subsp. pallidum	GCF_001713115.1	Chromosome	Spirochaetota	Spirochaetia	Treponematales	Treponemataceae						[1](23470875)	[1](23471151)	[1](23471150)																	[1](23470877)	[1](23470950)	[1](23470876)								[4](23470998,23471163,23471162,23470544)
	Treponema pallidum subsp. pallidum	GCF_001713195.1	Chromosome	Spirochaetota	Spirochaetia	Treponematales	Treponemataceae						[1](23475142)	[1](23475418)	[1](23475417)																	[1](23475144)	[1](23475217)	[1](23475143)								[4](23475430,23475429,23475265,23474811)
	Treponema pallidum subsp. pallidum	GCF_001713095.1	Chromosome	Spirochaetota	Spirochaetia	Treponematales	Treponemataceae						[1](23469809)	[1](23470085)	[1](23470084)																	[1](23469811)	[1](23469884)	[1](23469810)								[4](23470097,23470096,23469932,23469478)
	Treponema pallidum subsp. pallidum	GCF_001713175.1	Chromosome	Spirochaetota	Spirochaetia	Treponematales	Treponemataceae						[1](23474075)	[1](23474352)	[1](23474351)																	[1](23474077)	[1](23474150)	[1](23474076)								[4](23474364,23474363,23474199,23473743)
	Treponema pallidum subsp. pallidum	GCF_001713075.1	Chromosome	Spirochaetota	Spirochaetia	Treponematales	Treponemataceae						[1](23468744)	[1](23469021)	[1](23469020)																	[1](23468746)	[1](23468819)	[1](23468745)								[3](23469033,23469032,23468868)
	Treponema pallidum subsp. pallidum	GCF_001713135.1	Chromosome	Spirochaetota	Spirochaetia	Treponematales	Treponemataceae						[1](23471941)	[1](23472217)	[1](23472216)																	[1](23471943)	[1](23472016)	[1](23471942)								[4](23472065,23472229,23472228,23471610)
	Treponema pallidum subsp. pallidum	GCF_001712895.1	Chromosome	Spirochaetota	Spirochaetia	Treponematales	Treponemataceae						[1](23459152)	[1](23459428)	[1](23459427)																	[1](23459154)	[1](23459227)	[1](23459153)								[4](23459440,23459439,23459275,23458821)
	Treponema pallidum subsp. pallidum	GCF_001941545.1	Chromosome	Spirochaetota	Spirochaetia	Treponematales	Treponemataceae						[1](23485794)	[1](23486070)	[1](23486069)																	[1](23485796)	[1](23485869)	[1](23485795)								[3](23485917,23486082,23486081)
	Treponema pallidum subsp. pallidum	GCF_001712915.1	Chromosome	Spirochaetota	Spirochaetia	Treponematales	Treponemataceae						[1](23460219)	[1](23460495)	[1](23460494)																	[1](23460221)	[1](23460294)	[1](23460220)								[4](23460507,23460506,23460342,23459887)
	Treponema pallidum subsp. pallidum	GCF_001655235.1	Chromosome	Spirochaetota	Spirochaetia	Treponematales	Treponemataceae						[1](23449563)	[1](23449840)	[1](23449839)																	[1](23449565)	[1](23449638)	[1](23449564)								[4](23449852,23449851,23449687,23449230)
	Treponema pallidum subsp. pallidum	GCF_001712935.1	Chromosome	Spirochaetota	Spirochaetia	Treponematales	Treponemataceae						[1](23461285)	[1](23461562)	[1](23461561)																	[1](23461287)	[1](23461360)	[1](23461286)								[4](23461409,23461574,23461573,23460953)
	Treponema pallidum subsp. pallidum	GCF_001655315.1	Chromosome	Spirochaetota	Spirochaetia	Treponematales	Treponemataceae						[1](23451692)	[1](23451969)	[1](23451968)																	[1](23451694)	[1](23451767)	[1](23451693)								[4](23451816,23451981,23451980,23451364)
	Treponema pallidum subsp. pallidum	GCF_001761515.1	Chromosome	Spirochaetota	Spirochaetia	Treponematales	Treponemataceae						[1](23483662)	[1](23483938)	[1](23483937)																	[1](23483664)	[1](23483737)	[1](23483663)								[4](23483785,23483950,23483949,23483332)
	Treponema pallidum subsp. pallidum	GCF_001713215.1	Chromosome	Spirochaetota	Spirochaetia	Treponematales	Treponemataceae						[1](23476206)	[1](23476482)	[1](23476481)																	[1](23476208)	[1](23476281)	[1](23476207)								[4](23476329,23476494,23476493,23475876)
	Treponema pallidum subsp. pallidum	GCF_001713155.1	Chromosome	Spirochaetota	Spirochaetia	Treponematales	Treponemataceae						[1](23473007)	[1](23473284)	[1](23473283)																	[1](23473009)	[1](23473082)	[1](23473008)								[4](23473131,23473296,23473295,23472676)
	Treponema pallidum subsp. pallidum	GCF_001713035.1	Chromosome	Spirochaetota	Spirochaetia	Treponematales	Treponemataceae						[1](23466613)																			[1](23466615)	[1](23466689)	[1](23466614)								[4](23466738,23466902,23466901,23466283)
	Treponema pallidum subsp. pallidum	GCF_001713015.1	Chromosome	Spirochaetota	Spirochaetia	Treponematales	Treponemataceae						[1](23465549)	[1](23465825)	[1](23465824)																	[1](23465551)	[1](23465624)	[1](23465550)								[4](23465837,23465836,23465672,23465218)
	Treponema pallidum subsp. pallidum	GCF_001712995.1	Chromosome	Spirochaetota	Spirochaetia	Treponematales	Treponemataceae						[1](23464483)	[1](23464760)	[1](23464759)																	[1](23464485)	[1](23464558)	[1](23464484)								[4](23464772,23464771,23464607,23464153)
	Treponema pallidum subsp. pallidum	GCF_001712975.1	Chromosome	Spirochaetota	Spirochaetia	Treponematales	Treponemataceae						[1](23463417)	[1](23463694)	[1](23463693)																	[1](23463419)	[1](23463492)	[1](23463418)								[4](23463541,23463706,23463705,23463086)
	Treponema pallidum subsp. pallidum	GCF_001655355.1	Chromosome	Spirochaetota	Spirochaetia	Treponematales	Treponemataceae						[1](23452758)	[1](23453035)	[1](23453034)																	[1](23452760)	[1](23452833)	[1](23452759)								[4](23453047,23453046,23452882,23452427)
	Treponema pallidum subsp. pallidum	GCF_001655275.1	Chromosome	Spirochaetota	Spirochaetia	Treponematales	Treponemataceae						[1](23450628)		[1](23450904)																	[1](23450630)	[1](23450703)	[1](23450629)								[4](23450917,23450916,23450752,23450298)
	Treponema pallidum subsp. pallidum	GCF_001628695.1	Chromosome	Spirochaetota	Spirochaetia	Treponematales	Treponemataceae						[1](23448368)	[1](23448647)	[1](23448646)																	[1](23448370)	[1](23448444)	[1](23448369)								[3](23448492,23448659,23448658)
	Treponema pallidum subsp. pallidum DAL-1	GCF_000246815.1	Chromosome	Spirochaetota	Spirochaetia	Treponematales	Treponemataceae						[1](23442103)	[1](23442380)	[1](23442379)																	[1](23442105)	[1](23442178)	[1](23442104)								[3](23442392,23442391,23442227)
	Treponema pallidum subsp. pallidum SS14	GCF_000410555.1	Chromosome	Spirochaetota	Spirochaetia	Treponematales	Treponemataceae						[1](23446367)	[1](23446643)	[1](23446642)																	[1](23446369)	[1](23446442)	[1](23446368)								[3](23446655,23446654,23446490)
	Treponema pallidum subsp. pallidum str. Chicago	GCF_000024485.1	Chromosome	Spirochaetota	Spirochaetia	Treponematales	Treponemataceae						[1](23437842)	[1](23438119)	[1](23438118)																	[1](23437844)	[1](23437917)	[1](23437843)								[4](23438131,23438130,23437966,23437510)
	Treponema pallidum subsp. pallidum str. Mexico A	GCF_000304295.1	Chromosome	Spirochaetota	Spirochaetia	Treponematales	Treponemataceae						[1](23443169)	[1](23443445)	[1](23443444)																	[1](23443171)	[1](23443244)	[1](23443170)								[4](23443457,23443456,23443292,23442838)
	Treponema pallidum subsp. pallidum str. Nichols	GCF_000410535.2	Chromosome	Spirochaetota	Spirochaetia	Treponematales	Treponemataceae						[1](23445300)	[1](23445577)	[1](23445576)																	[1](23445302)	[1](23445375)	[1](23445301)								[4](23445424,23445589,23445588,23444970)
	Treponema pallidum subsp. pallidum str. Sea 81-4	GCF_000604125.1	Complete Genome	Spirochaetota	Spirochaetia	Treponematales	Treponemataceae						[1](917193)	[1](917470)	[1](917469)																	[1](917195)		[1](917194)								[4](917482,917481,917316,916860)
	Treponema pallidum subsp. pertenue	GCF_002271195.1	Chromosome	Spirochaetota	Spirochaetia	Treponematales	Treponemataceae						[1](23486859)	[1](23487137)	[1](23487136)																	[1](23486861)	[1](23486934)	[1](23486860)								[3](23486983,23487149,23487148)
	Treponema pallidum subsp. pertenue	GCF_003076575.1	Chromosome	Spirochaetota	Spirochaetia	Treponematales	Treponemataceae						[1](23490059)	[1](23490336)	[1](23490335)																	[1](23490061)	[1](23490134)	[1](23490060)								[3](23490182,23490348,23490347)
	Treponema pallidum subsp. pertenue	GCF_002271235.1	Chromosome	Spirochaetota	Spirochaetia	Treponematales	Treponemataceae						[1](23487926)	[1](23488204)	[1](23488203)																	[1](23487928)	[1](23488001)	[1](23487927)								[3](23488216,23488215,23488050)
	Treponema pallidum subsp. pertenue str. CDC2	GCF_000246775.1	Chromosome	Spirochaetota	Spirochaetia	Treponematales	Treponemataceae						[1](23439971)	[1](23440249)	[1](23440248)																	[1](23439973)	[1](23440046)	[1](23439972)								[4](23440095,23440261,23440260,23439641)
	Treponema pallidum subsp. pertenue str. Gauthier	GCF_000246795.1	Chromosome	Spirochaetota	Spirochaetia	Treponematales	Treponemataceae						[1](23441037)	[1](23441314)	[1](23441313)																	[1](23441039)	[1](23441112)	[1](23441038)								[4](23441326,23441325,23441160,23440707)
	Treponema pallidum subsp. pertenue str. SamoaD	GCF_000246755.1	Chromosome	Spirochaetota	Spirochaetia	Treponematales	Treponemataceae						[1](23438905)	[1](23439183)	[1](23439182)																	[1](23438907)	[1](23438980)	[1](23438906)								[4](23439195,23439194,23439029,23438577)
	Treponema paraluiscuniculi Cuniculi A	GCF_000217655.1	Complete Genome	Spirochaetota	Spirochaetia	Treponematales	Treponemataceae						[1](413070528)	[1](413070802)	[1](413070801)																	[1](413070530)	[1](413070603)	[1](413070529)								[3](413070814,413070813,413070651)
	Treponema pedis isoE1186	GCF_000465035.1	Contig	Spirochaetota	Spirochaetia	Treponematales	Treponemataceae						[1](448862394)	[1](448864398)	[1](448864397)																	[1](448862392)	[1](448864238)	[1](448862393)						[1](448863903)	[1](448864123)	[28](448864548,448864459,448864371,448864028,448863757,448863699,448863643,448863581,448863203,448862954,448862936,448862899,448862815,448862699,448862693,448862677,448862585,448862514,448862326,448864682,448862259,448862231,448862128,448862086,448862033,448862014,448862013,448861779)
	Treponema pedis isoM1220	GCF_000465055.1	Contig	Spirochaetes*	Spirochaetia*	Spirochaetales*	Spirochaetaceae*						[1](448865278)	[1](448865987)	[1](448865988)																	[2](448868192,448866274)	[1](448867266)	[1](448866275)						[1](448865614)	[1](448866962)	[24](448867821,448867542,448867371,448867196,448867090,448867026,448866956,448866864,448866745,448866545,448866344,448866013,448865887,448865866,448865847,448865846,448865751,448865674,448865467,448865395,448865377,448865279,448865145,448865091)
	Treponema pedis str. B 683	GCF_000465095.1	Contig	Spirochaetota	Spirochaetia	Treponematales	Treponemataceae						[1](448872274)	[1](448874507)	[1](448873377)																	[1](448872514)	[1](448873672)	[1](448872515)						[1](448874545)	[1](448873583)	[28](448874595,448874560,448874559,448874557,448874491,448874480,448874318,448874239,448874217,448874018,448873768,448873762,448873722,448873576,448873505,448873312,448873170,448873123,448873020,448872958,448872810,448872757,448872534,448872411,448872337,448872243,448872117,448872037)
	Treponema pedis str. T A4	GCF_000447675.1	Complete Genome	Spirochaetota	Spirochaetia	Treponematales	Treponemataceae						[1](14080497)	[1](14080841)	[1](14080842)																	[1](14080495)	[1](14081394)	[1](14080496)						[1](14081981)	[1](14080560)	[27](14081879,14081878,14081692,14081494,14081331,14081150,14080927,14080883,14080840,14080796,14080776,14080566,14080342,14080313,14080275,14080226,14079729,14080485,14080443,14079620,14079597,14079991,14079978,14079957,14079874,14079500,14079477)
	Treponema phagedenis	GCF_000944995.1	Contig	Spirochaetota	Spirochaetia	Treponematales	Treponemataceae						[1](23494211)	[1](23494167)	[1](23494166)																	[1](23494213)	[1](23493500)	[1](23494212)							[2](23494676,23493920)	[26](23496028,23495834,23495626,23495611,23495608,23495519,23495160,23495140,23495043,23494928,23494652,23494650,23494602,23494601,23494185,23494140,23493946,23493917,23493916,23493908,23493898,23493844,23493804,23493742,23493736,23493566)
	Treponema phagedenis 4A	GCF_000513775.1	Contig	Spirochaetota	Spirochaetia	Treponematales	Treponemataceae						[1](918721)	[1](919908)	[1](919907)																	[1](918723)	[1](918470)	[1](918722)							[2](919699,918695)	[26](920483,920344,920304,920642,920625,920624,920014,919882,919520,919472,919746,919042,918792,918826,918693,918692,918684,918668,918663,918656,918622,918393,918390,918109,917998,917992)
	Treponema phagedenis F0421	GCF_000187105.1	Scaffold	Spirochaetota	Spirochaetia	Treponematales	Treponemataceae						[1](23491351)	[1](23490987)	[1](23490988)																	[1](23491349)	[1](23492508)	[1](23491350)							[2](23493130,23492473)	[29](23493258,23493255,23493252,23493088,23493074,23493072,23493034,23493006,23492546,23492513,23492477,23492475,23492436,23492248,23492149,23492130,23491883,23491819,23491809,23491765,23491559,23491557,23491509,23491459,23491440,23491398,23491126,23491015,23490889)
	Treponema porcinum	GCF_900167145.1	Scaffold	Spirochaetota	Spirochaetia	Treponematales	Treponemataceae						[1](11282539)	[1](11282675)	[1](11282674)																	[1](11282537)	[1](11282894)	[1](11282538)							[2](11284067,11282223)	[4](11283652,11283416,11282684,11282204)
	Treponema primitia ZAS-1	GCF_000297095.1	Contig	Spirochaetota	Spirochaetia	Treponematales	Treponemataceae_B	[1](7702913)	[1](7702917)	[1](7702916)			[1](7701900)	[1](7702559)	[1](7702560)																	[1](7701902)	[2](7702919,7702048)	[1](7701901)						[1](7703902)	[2](7702915,7702914)	[10](7703774,7703622,7703301,7702987,7702605,7702450,7701130,7700899,7700898,7700897)
	Treponema primitia ZAS-2	GCF_000214375.1	Complete Genome	Spirochaetota	Spirochaetia	Treponematales	Treponemataceae_B	[1](7699457)	[1](7699453)	[1](7699454)			[1](7698242)	[1](7698203)	[1](7698202)																	[1](7698244)	[2](7699451,7698276)	[1](7698243)						[1](7698159)	[2](7699456,7699455)	[12](7700522,7700521,7700520,7700325,7699516,7699447,7699411,7698461,7698284,7698272,7698236,7697368)
	Treponema putidum	GCF_000755145.1	Complete Genome	Spirochaetota	Spirochaetia	Treponematales	Treponemataceae						[1](10569155)	[1](10567370)	[1](10567371)																	[1](10569153)	[1](10569059)	[1](10569154)							[2](10567723,10567058)	[16](10569371,10568719,10568325,10567873,10567699,10567698,10567690,10568088,10567404,10567378,10567777,10567344,10567272,10567018,10566949,10566919)
	Treponema saccharophilum DSM 2985	GCF_000255555.1	Contig	Spirochaetota	Spirochaetia	Treponematales	Treponemataceae	[1](923806)	[1](923804)	[1](923805)			[1](924967)	[1](926409)	[1](926408)									[1](926156)	[1](926158)	[1](926157)	[1](926153)					[1](924965)	[4](926161,926154,924934,923802)	[1](924966)	[1](924415)	[1](925251)	[2](926160,924403)				[8](926633,925842,925485,925250,924837,924787,924016,923801)	[35](926640,926537,926293,926286,926272,926270,926056,926037,925989,925973,925939,925908,925867,925849,925829,925795,925723,925715,925592,925547,925396,925335,925305,925304,925122,925010,924753,924575,924464,924406,924323,924204,923964,923769,923743)
	Treponema socranskii subsp. paredis ATCC 35535	GCF_000413015.1	Scaffold	Spirochaetota	Spirochaetia	Treponematales	Treponemataceae						[1](6027876)	[1](6028780)	[1](6028781)																	[2](6028113,6027873)	[2](6027875,6026813)	[1](6027874)		[1](6026770)						[5](6028404,6028704,6027498,6026631,6027594)
	Treponema socranskii subsp. socranskii VPI DR56BR1116 = ATCC 35536	GCF_000464455.1	Contig	Spirochaetota	Spirochaetia	Treponematales	Treponemataceae						[1](413046432)	[1](413046218)	[1](413046217)																	[2](413046769,413046434)	[1](413045718)	[1](413046433)	[1](413047259)							[8](413047246,413047134,413046542,413046072,413045985,413045299,413045273,413044949)
	Treponema socranskii subsp. socranskii VPI DR56BR1116 = ATCC 35536	GCF_000468115.1	Contig	Spirochaetota	Spirochaetia	Treponematales	Treponemataceae						[1](413049611)	[1](413048958)	[1](413048957)																	[2](413049609,413048593)	[1](413049262)	[1](413049610)	[1](413047831)							[8](413049484,413049401,413048874,413048848,413048566,413048406,413048340,413047818)
	Treponema sp. C6A8	GCF_000619925.1	Scaffold	Spirochaetota	Spirochaetia	Treponematales	Treponemataceae		[1](469783768)				[1](469785148)	[1](469784446)	[1](469784447)	[1](469783770)						[1](469783769)										[1](469785146)	[2](469783995,469783767)	[1](469785147)							[1](469783766)	[13](469785663,469785651,469785634,469785465,469785290,469785180,469784890,469784596,469784464,469784045,469783865,469784089,469783740)
	Treponema sp. JC4	GCF_000260795.1	Contig	Spirochaetota	Spirochaetia	Treponematales	Treponemataceae		[1](461407144)				[1](461406174)	[1](461405292)	[1](461405293)	[1](461407142)						[1](461407143)										[1](461406172)	[2](461407145,461407058)	[1](461406173)							[1](461407146)	[16](461407539,461407444,461407318,461407280,461406913,461406835,461406745,461406323,461405598,461405592,461405460,461405354,461405353,461405308,461405256,461405222)
	Treponema sp. OMZ 838	GCF_000775995.1	Complete Genome	Spirochaetota	Spirochaetia	Treponematales	Treponemataceae						[1](476077467)	[1](476079295)	[1](476079294)																	[1](476077465)	[1](476079500)	[1](476077466)		[1](476077865)					[2](476078072,476077612)	[20](476079542,476079523,476079244,476079227,476079754,476079097,476079093,476079027,476079481,476078821,476078477,476078365,476078550,476078548,476078546,476078511,476077625,476077401,476077864,476077372)
	Treponema succinifaciens DSM 2489	GCF_000195275.1	Complete Genome	Spirochaetota	Spirochaetia	Treponematales	Treponemataceae						[1](928353)	[1](928950)	[1](928951)																	[1](928351)	[1](928568)	[1](928352)		[1](927051)						[13](929063,928891,928441,928314,928594,928297,927675,927589,927341,927235,927183,926837,926718)
	Treponema vincentii ATCC 35580	GCF_000175895.1	Contig	Spirochaetota	Spirochaetia	Treponematales	Treponemataceae						[1](418059350)	[1](418057739)	[1](418057740)																	[1](418058705)	[1](418057612)			[1](418058967)					[2](418059125,418058558)	[19](418059262,418059160,418059141,418059114,418059038,418058814,418058813,418058593,418058328,418058323,418058274,418058081,418057864,418057695,418057617,418057475,418057412,418057155,418057113)
	Treponema vincentii F0403	GCF_000412995.1	Scaffold	Spirochaetota	Spirochaetia	Treponematales	Treponemataceae						[1](6876207)	[1](6875707)	[1](6875706)																	[1](6876205)	[1](6875975)	[1](6876206)		[1](6876731)					[3](6877438,6876996,6875919)	[22](6878177,6878041,6877960,6877888,6877502,6877471,6877103,6876981,6876965,6876963,6876730,6876673,6876624,6876565,6876851,6876846,6876321,6876170,6876060,6875852,6875822,6875980)
