# Supplementary material for: Atypical chemoreceptor arrays accommodate high membrane curvature
Source: Nat Commun. 2020 Nov 13;11:5763. doi: 10.1038/s41467-020-19628-6 (PMC7666581; doi:10.1038/s41467-020-19628-6)
Supplement: Supplementary file 4 — Dataset 2 [file 41467_2020_19628_MOESM4_ESM.xlsx]

## Sheet: Sheet1
	Genome name	version	Assembly Level	Phylum	Class	Order	Family	chea-ACF	cheb-ACF	cher-ACF	chea-F1	cheb-F1	ched-F1	chea-F2	cheb-F2	cher-F2	chev-F3	chea-F5	cheb-F5	cher-F5	chea-F7	cheb-F7	cher-F7	ched-F7	chea-F8	cheb-F8	cher-F8	ched-F8	cheb-MAC1	cheb-MAC2	cher-MAC2	chea-Tfp	cher-Uncat	checx-undefined	chew-undefined	chewr-undefined	mcp-24H	mcp-28H	mcp-34H	mcp-36H	mcp-38H	mcp-40H	mcp-44H	mcp-48H	mcp-52H	other-undefined
	:-	:-	:-	:-	:-	:-	:-	:-:	:-:	:-:	:-:	:-:	:-:	:-:	:-:	:-:	:-:	:-:	:-:	:-:	:-:	:-:	:-:	:-:	:-:	:-:	:-:	:-:	:-:	:-:	:-:	:-:	:-:	:-:	:-:	:-:	:-:	:-:	:-:	:-:	:-:	:-:	:-:	:-:	:-:	:-:
	Alkalispirochaeta alkalica DSM 8900	GCF_000373545.1	Scaffold	Spirochaetota	Spirochaetia	Spirochaetales	Alkalispirochaetaceae							[1](5580657)	[1](5583235)	[1](5583234)								[1](5581884)	[4](5582715,5582231,5581090,5580892)	[1](5581092)	[1](5581091)							[3](5582092,5581836,5580659)	[3](5582716,5582556,5581388)	[1](5580658)			[12](5583029,5582836,5582717,5582713,5582205,5582039,5581650,5581558,5581495,5580890,5580533,5580498)				[5](5583300,5583068,5581705,5581545,5580528)	[14](5583109,5582996,5582562,5582552,5582151,5581683,5581651,5581498,5581386,5581331,5581267,5580865,5580614,5580580)
	Alkalispirochaeta americana	GCF_900156105.1	Scaffold	Spirochaetota	Spirochaetia	Spirochaetales	Alkalispirochaetaceae							[1](9308409)	[1](9307595)	[1](9307594)								[1](9306889)	[4](9308025,9307731,9307476,9307436)	[1](9307474)	[1](9307475)							[3](9309436,9308407,9306954)	[3](9309551,9307435,9306997)	[1](9308408)			[10](9309382,9308996,9308763,9308610,9308575,9308173,9307729,9307438,9307434,9307432)				[3](9308983,9308801,9307864)	[14](9309557,9309547,9309377,9309302,9309064,9309049,9308891,9308840,9308580,9308525,9308491,9307703,9307272,9307218)
	Alkalispirochaeta sphaeroplastigenens	GCF_002916695.1	Contig	Spirochaetota	Spirochaetia	Spirochaetales	Alkalispirochaetaceae								[1](463845356)	[1](463845355)								[1](463846210)	[4](463846598,463846144,463845867,463844100)	[1](463844102)	[1](463844101)							[3](463846901,463846287,463844235)	[2](463846599,463844561)	[1](463846902)			[12](463846722,463846600,463846596,463846169,463845905,463845890,463845865,463845139,463844866,463844697,463844569,463844506)				[6](463846418,463846100,463845963,463845663,463845133,463845023)	[15](463846659,463846383,463846064,463846018,463846004,463845955,463845839,463845702,463845604,463845186,463845068,463844931,463844871,463844785,463844605)
	Borrelia afzelii HLJ01	GCF_000304735.1	Complete Genome	Spirochaetota	Spirochaetia	Borreliales	Borreliaceae							[1](4169753)	[1](4169486)	[1](4169485)									[1](4169644)	[1](4169645)	[1](4169115)	[1](4169684)						[1](4169755)	[2](4169642,4169383)	[1](4169754)		[1](4169656)	[2](4169765,4169764)					[2](4169675,4169674)
	Borrelia anserina BA2	GCF_000568655.1	Chromosome	Spirochaetota	Spirochaetia	Borreliales	Borreliaceae							[1](23319272)		[1](23319008)							[1](23318648)		[1](23319169)	[1](23319170)		[1](23319206)						[1](23319274)	[2](23319167,23318913)	[1](23319273)		[1](23319179)	[2](23319284,23319283)				[1](23319197)	[1](23319196)
	Borrelia anserina Es	GCF_001936255.1	Complete Genome	Spirochaetota	Spirochaetia	Borreliales	Borreliaceae							[1](909272)	[1](909008)	[1](909007)							[1](908647)		[1](909169)	[1](909170)		[1](909206)						[1](909274)	[2](909167,908912)	[1](909273)		[1](909179)	[2](909284,909283)				[1](909197)	[1](909196)
	Borrelia burgdorferi B31	GCF_000008685.2	Complete Genome	Spirochaetota	Spirochaetia	Borreliales	Borreliaceae							[1](905252)	[1](904988)	[1](904987)									[1](905142)	[1](905143)	[1](904617)	[1](905182)						[1](905254)	[2](904886,905140)	[1](905253)		[1](905154)	[2](905264,905263)					[2](905173,905172)
	Borrelia coriaceae ATCC 43381	GCF_000518125.1	Scaffold	Spirochaetota	Spirochaetia	Borreliales	Borreliaceae							[1](23320171)	[1](23319850)	[1](23319851)							[1](23320393)		[1](23320066)	[1](23320067)		[1](23320105)						[1](23320173)	[2](23320064,23319945)	[1](23320172)		[1](23320078)	[2](23320183,23320182)					[2](23320096,23320095)
	Borrelia coriaceae Co53	GCF_000568755.1	Chromosome	Spirochaetota	Spirochaetia	Borreliales	Borreliaceae							[1](910255)	[1](909987)	[1](909986)							[1](909619)		[1](910150)	[1](910151)								[1](910257)	[2](910148,909891)	[1](910256)		[1](910162)	[2](910267,910266)					[1](910179)
	Borrelia crocidurae	GCF_000825665.1	Contig	Spirochaetota	Spirochaetia	Borreliales	Borreliaceae							[1](394849080)	[1](394848807)	[1](394848806)									[1](394848971)	[1](394848972)		[1](394849011)						[1](394849082)	[2](394848969,394848708)	[1](394849081)		[1](394848984)	[2](394849094,394849093)					[1](394849001)
	Borrelia crocidurae DOU	GCF_000568715.1	Chromosome	Spirochaetota	Spirochaetia	Borreliales	Borreliaceae							[1](394847339)	[1](394847074)	[1](394847073)							[1](394846708)		[1](394847235)	[1](394847236)		[1](394847273)						[1](394847341)	[2](394846979,394847233)	[1](394847340)		[1](394847247)	[2](394847351,394847350)					[2](394847264,394847263)
	Borrelia crocidurae str. Achema	GCF_000259345.1	Chromosome	Spirochaetota	Spirochaetia	Borreliales	Borreliaceae							[1](394845908)		[1](394845641)							[1](394845274)		[1](394845803)	[1](394845804)		[1](394845841)						[1](394845910)	[2](394845801,394845547)	[1](394845909)			[2](394845920,394845919)					[2](394845832,394845831)
	Borrelia duttonii CR2A	GCF_000523535.1	Contig	Spirochaetota	Spirochaetia	Borreliales	Borreliaceae							[1](407917024)												[1](407916920)		[1](407916957)						[1](407917026)	[2](407916917,407916666)	[1](407917025)		[1](407916931)	[2](407917036,407917035)
	Borrelia duttonii Ly	GCF_000019685.1	Complete Genome	Spirochaetota	Spirochaetia	Borreliales	Borreliaceae							[1](5167654)	[1](5167389)	[1](5167388)							[1](5167024)		[1](5167550)	[1](5167551)		[1](5167588)						[1](5167656)	[2](5167294,5167548)	[1](5167655)		[1](5167562)	[2](5167666,5167665)					[2](5167579,5167578)
	Borrelia hermsii	GCF_001598195.1	Chromosome	Spirochaetota	Spirochaetia	Borreliales	Borreliaceae							[1](23315432)	[1](23315701)	[1](23315702)							[1](23316066)		[1](23315537)	[1](23315536)		[1](23315498)						[1](23315430)	[2](23315796,23315539)	[1](23315431)		[1](23315525)	[2](23315421,23315420)					[2](23315508,23315507)
	Borrelia hermsii CC1	GCF_000956315.1	Complete Genome	Spirochaetota	Spirochaetia	Borreliales	Borreliaceae							[1](23315052)	[1](23314783)	[1](23314782)							[1](23314417)		[1](23314947)	[1](23314948)		[1](23314986)						[1](23315054)	[2](23314945,23314687)	[1](23315053)		[1](23314959)	[2](23315064,23315063)					[2](23314977,23314976)
	Borrelia hermsii DAH	GCF_000012065.2	Chromosome	Spirochaetota	Spirochaetia	Borreliales	Borreliaceae							[1](23310054)	[1](23309785)	[1](23309784)							[1](23309419)		[1](23309949)	[1](23309950)		[1](23309988)						[1](23310056)	[2](23309947,23309689)	[1](23310055)		[1](23309961)	[2](23310066,23310065)					[2](23309979,23309978)
	Borrelia hermsii HS1	GCF_001660005.1	Complete Genome	Spirochaetota	Spirochaetia	Borreliales	Borreliaceae							[1](906821)	[1](906552)	[1](906551)							[1](906186)		[1](906716)	[1](906717)		[1](906755)						[1](906823)	[2](906456,906714)	[1](906822)		[1](906728)	[2](906833,906832)					[2](906746,906745)
	Borrelia hermsii MTW	GCF_000568795.1	Chromosome	Spirochaetota	Spirochaetia	Borreliales	Borreliaceae							[1](23313801)	[1](23313532)	[1](23313531)							[1](23313164)		[1](23313696)	[1](23313697)		[1](23313734)						[1](23313803)	[2](23313435,23313694)	[1](23313802)		[1](23313708)	[2](23313813,23313812)					[2](23313725,23313724)
	Borrelia hermsii YBT	GCF_000568775.1	Chromosome	Spirochaetota	Spirochaetia	Borreliales	Borreliaceae							[1](23312453)	[1](23312185)	[1](23312184)							[1](23311819)		[1](23312348)	[1](23312349)		[1](23312387)						[1](23312455)	[2](23312089,23312346)	[1](23312454)		[1](23312360)	[2](23312465,23312464)					[2](23312378,23312377)
	Borrelia hermsii YOR	GCF_000568675.1	Chromosome	Spirochaetota	Spirochaetia	Borreliales	Borreliaceae							[1](23311069)	[1](23310801)	[1](23310800)									[1](23310965)	[1](23310966)		[1](23311003)						[1](23311071)	[2](23310963,23310704)	[1](23311070)		[1](23310977)	[2](23311081,23311080)					[2](23310994,23310993)
	Borrelia hispanica CRI	GCF_000500065.1	Contig	Spirochaetota	Spirochaetia	Borreliales	Borreliaceae							[1](5169304)	[1](5169876)	[1](5169877)							[1](5170242)		[1](5169200)	[1](5169201)		[1](5169238)						[1](5169306)	[2](5169971,5169198)	[1](5169305)		[1](5169212)	[2](5169316,5169315)					[2](5169229,5169228)
	Borrelia mayonii	GCF_001945665.1	Complete Genome	Spirochaetota	Spirochaetia	Borreliales	Borreliaceae							[1](20720438)	[1](20720173)	[1](20720172)									[1](20720329)	[1](20720330)	[1](20719802)	[1](20720369)						[1](20720440)	[2](20720071,20720327)	[1](20720439)		[1](20720341)	[2](20720450,20720449)					[2](20720360,20720359)
	Borrelia mayonii	GCF_001936295.1	Complete Genome	Spirochaetota	Spirochaetia	Borreliales	Borreliaceae							[1](480732647)	[1](480732382)	[1](480732381)									[1](480732538)	[1](480732539)	[1](480732011)	[1](480732578)						[1](480732649)	[2](480732536,480732280)	[1](480732648)		[1](480732550)	[2](480732659,480732658)					[2](480732569,480732568)
	Borrelia miyamotoi	GCF_002741665.1	Complete Genome	Spirochaetota	Spirochaetia	Borreliales	Borreliaceae							[1](409786082)	[1](409786345)	[1](409786346)							[1](409786709)		[1](409786184)	[1](409786183)		[1](409786149)						[1](409786080)	[2](409786438,409786186)	[1](409786081)			[2](409786071,409786070)					[2](409786159,409786158)
	Borrelia miyamotoi	GCF_002741825.1	Complete Genome	Spirochaetota	Spirochaetia	Borreliales	Borreliaceae							[1](409791974)	[1](409791712)	[1](409791711)							[1](409791349)		[1](409791872)	[1](409791873)		[1](409791907)						[1](409791976)	[2](409791619,409791870)	[1](409791975)			[2](409791986,409791985)					[2](409791898,409791897)
	Borrelia miyamotoi	GCF_002741805.1	Complete Genome	Spirochaetota	Spirochaetia	Borreliales	Borreliaceae							[1](409790088)	[1](409790351)	[1](409790352)							[1](409790715)		[1](409790190)	[1](409790189)		[1](409790155)						[1](409790086)	[2](409790444,409790192)	[1](409790087)			[2](409790077,409790076)					[2](409790165,409790164)
	Borrelia miyamotoi	GCF_002741845.1	Complete Genome	Spirochaetota	Spirochaetia	Borreliales	Borreliaceae							[1](409792888)	[1](409793151)	[1](409793152)							[1](409793515)		[1](409792990)	[1](409792989)		[1](409792955)						[1](409792886)	[2](409793244,409792992)	[1](409792887)			[2](409792877,409792876)					[2](409792965,409792964)
	Borrelia miyamotoi	GCF_000807295.1	Complete Genome	Spirochaetota	Spirochaetia	Borreliales	Borreliaceae							[1](409784495)	[1](409784233)	[1](409784232)							[1](409783872)		[1](409784393)	[1](409784394)		[1](409784428)						[1](409784497)	[2](409784391,409784139)	[1](409784496)			[2](409784507,409784506)				[1](409784419)	[1](409784418)
	Borrelia miyamotoi	GCF_001767415.1	Chromosome	Spirochaetota	Spirochaetia	Borreliales	Borreliaceae							[1](409785340)	[1](409785078)	[1](409785077)							[1](409784717)		[1](409785238)	[1](409785239)		[1](409785273)						[1](409785342)	[2](409784984,409785236)	[1](409785341)			[2](409785352,409785351)				[1](409785264)	[1](409785263)
	Borrelia miyamotoi	GCF_002741785.1	Complete Genome	Spirochaetota	Spirochaetia	Borreliales	Borreliaceae							[1](409788812)	[1](409789074)	[1](409789075)							[1](409789438)		[1](409788914)	[1](409788913)		[1](409788879)						[1](409788810)	[2](409789167,409788916)	[1](409788811)			[2](409788801,409788800)					[2](409788889,409788888)
	Borrelia miyamotoi	GCF_002741765.1	Complete Genome	Spirochaetota	Spirochaetia	Borreliales	Borreliaceae							[1](409787488)	[1](409787750)	[1](409787751)							[1](409788114)		[1](409787589)	[1](409787588)		[1](409787555)						[1](409787486)	[2](409787843,409787591)	[1](409787487)			[2](409787477,409787476)					[2](409787565,409787564)
	Borrelia miyamotoi FR64b	GCF_000568695.2	Chromosome	Spirochaetota	Spirochaetia	Borreliales	Borreliaceae							[1](409783110)	[1](409782848)	[1](409782847)									[1](409783009)	[1](409783010)		[1](409783044)						[1](409783112)	[2](409783007,409782755)	[1](409783111)			[2](409783122,409783121)					[2](409783035,409783034)
	Borrelia miyamotoi LB-2001	GCF_000445425.4	Complete Genome	Spirochaetota	Spirochaetia	Borreliales	Borreliaceae							[1](5631490)	[1](5631228)	[1](5631227)							[1](5630867)		[1](5631388)	[1](5631389)		[1](5631423)						[1](5631492)	[2](5631386,5631134)	[1](5631491)			[2](5631502,5631501)				[1](5631414)	[1](5631413)
	Borrelia parkeri HR1	GCF_000512145.1	Complete Genome	Spirochaetota	Spirochaetia	Borreliales	Borreliaceae							[1](23317259)	[1](23316991)	[1](23316990)							[1](23316624)		[1](23317154)	[1](23317155)		[1](23317193)						[1](23317261)	[2](23317152,23316896)	[1](23317260)		[1](23317166)	[2](23317271,23317270)				[1](23317184)	[1](23317183)
	Borrelia parkeri SLO	GCF_000568735.2	Chromosome	Spirochaetota	Spirochaetia	Borreliales	Borreliaceae							[1](23318234)		[1](23317965)									[1](23318129)	[1](23318130)		[1](23318168)						[1](23318236)	[2](23317870,23318127)	[1](23318235)		[1](23318141)	[2](23318246,23318245)				[1](23318159)	[1](23318158)
	Borrelia persica No12	GCF_000500045.1	Contig	Spirochaetota	Spirochaetia	Borreliales	Borreliaceae							[1](5412362)	[1](5412974)	[1](5412975)							[1](5413341)		[1](5412466)	[1](5412465)		[1](5412428)						[1](5412360)	[2](5413069,5412468)	[1](5412361)		[1](5412454)	[2](5412351,5412350)					[2](5412438,5412437)
	Borrelia recurrentis A1	GCF_000019705.1	Complete Genome	Spirochaetota	Spirochaetia	Borreliales	Borreliaceae							[1](409016518)	[1](409016254)	[1](409016253)							[1](409015883)		[1](409016414)	[1](409016415)		[1](409016452)						[1](409016520)	[2](409016412,409016159)	[1](409016519)		[1](409016426)	[2](409016530,409016529)					[2](409016443,409016442)
	Borrelia turicatae 91E135	GCF_000012085.2	Complete Genome	Spirochaetota	Spirochaetia	Borreliales	Borreliaceae							[1](908158)	[1](907888)	[1](907887)							[1](907521)		[1](908051)	[1](908052)		[1](908090)						[1](908160)	[2](908049,907792)	[1](908159)		[1](908063)	[2](908170,908169)				[1](908081)	[1](908080)
	Borreliella afzelii	GCF_001900865.1	Chromosome	Spirochaetota	Spirochaetia	Borreliales	Borreliaceae							[1](394817604)	[1](394817871)	[1](394817872)									[1](394817713)	[1](394817712)	[1](394818243)	[1](394817673)						[1](394817602)	[2](394817974,394817715)	[1](394817603)		[1](394817701)	[2](394817593,394817592)					[2](394817683,394817682)
	Borreliella afzelii ACA-1	GCF_000170935.2	Contig	Spirochaetota	Spirochaetia	Borreliales	Borreliaceae							[1](394813537)	[1](394813267)	[1](394813266)									[1](394813427)	[1](394813428)	[1](394812894)	[1](394813467)						[1](394813539)	[2](394813425,394813163)	[1](394813538)		[1](394813439)	[2](394813549,394813548)					[2](394813458,394813457)
	Borreliella afzelii K78	GCF_000962775.1	Complete Genome	Spirochaetota	Spirochaetia	Borreliales	Borreliaceae							[1](394816792)	[1](394816525)	[1](394816524)									[1](394816683)	[1](394816684)	[1](394816154)	[1](394816723)						[1](394816794)	[2](394816681,394816422)	[1](394816793)		[1](394816695)	[2](394816804,394816803)					[2](394816714,394816713)
	Borreliella afzelii PKo	GCF_000165595.2	Chromosome	Spirochaetota	Spirochaetia	Borreliales	Borreliaceae							[1](394811771)	[1](394811504)	[1](394811503)									[1](394811662)	[1](394811663)	[1](394811131)	[1](394811702)						[1](394811773)	[2](394811660,394811399)	[1](394811772)		[1](394811674)	[2](394811783,394811782)					[2](394811693,394811692)
	Borreliella afzelii PKo	GCF_000222835.1	Complete Genome	Spirochaetota	Spirochaetia	Borreliales	Borreliaceae							[1](394814392)	[1](394814125)	[1](394814124)									[1](394814283)	[1](394814284)	[1](394813754)	[1](394814323)						[1](394814394)	[2](394814281,394814022)	[1](394814393)		[1](394814295)	[2](394814404,394814403)					[2](394814314,394814313)
	Borreliella afzelii Tom3107	GCF_000741005.1	Complete Genome	Spirochaetota	Spirochaetia	Borreliales	Borreliaceae							[1](394815843)	[1](394815575)	[1](394815574)									[1](394815734)	[1](394815735)	[1](394815204)	[1](394815774)						[1](394815845)	[2](394815732,394815472)	[1](394815844)		[1](394815746)	[2](394815855,394815854)					[2](394815765,394815764)
	Borreliella bavariensis PBi	GCF_000196215.1	Complete Genome	Spirochaetota	Spirochaetia	Borreliales	Borreliaceae							[1](456004026)	[1](456003757)	[1](456003756)									[1](456003915)	[1](456003916)	[1](456003387)	[1](456003956)						[1](456004028)	[2](456003913,456003655)	[1](456004027)		[1](456003927)	[2](456004038,456004037)					[2](456003947,456003946)
	Borreliella bissettii DN127	GCF_000222305.1	Complete Genome	Spirochaetota	Spirochaetia	Borreliales	Borreliaceae							[1](6580541)	[1](6580275)	[1](6580274)									[1](6580431)	[1](6580432)	[1](6579905)	[1](6580471)						[1](6580543)	[2](6580429,6580174)	[1](6580542)		[1](6580443)	[2](6580553,6580552)					[2](6580462,6580461)
	Borreliella burgdorferi	GCF_002996705.1	Contig	Spirochaetota	Spirochaetia	Borreliales	Borreliaceae							[1](23277788)	[1](23277520)	[1](23277519)									[1](23277677)	[1](23277678)	[1](23277147)	[1](23277718)						[1](23277790)	[2](23277675,23277418)	[1](23277789)		[1](23277689)	[2](23277800,23277799)					[2](23277709,23277708)
	Borreliella burgdorferi	GCF_002083055.2	Contig	Spirochaetota	Spirochaetia	Borreliales	Borreliaceae							[1](23214956)	[1](23215229)	[1](23215230)									[1](23215067)	[1](23215066)	[1](23215602)	[1](23215026)						[1](23214954)	[2](23215331,23215069)	[1](23214955)		[1](23215055)	[2](23214945,23214944)					[2](23215036,23215035)
	Borreliella burgdorferi	GCF_002996625.1	Contig	Spirochaetota	Spirochaetia	Borreliales	Borreliaceae							[1](23273288)	[1](23273556)	[1](23273557)									[1](23273399)	[1](23273398)	[1](23273929)	[1](23273358)						[1](23273286)	[2](23273401,23273658)	[1](23273287)		[1](23273387)	[2](23273277,23273276)					[2](23273368,23273367)
	Borreliella burgdorferi	GCF_002151465.1	Complete Genome	Spirochaetota	Spirochaetia	Borreliales	Borreliaceae							[1](23216861)	[1](23216592)	[1](23216591)									[1](23216750)	[1](23216751)	[1](23216219)	[1](23216791)						[1](23216863)	[2](23216748,23216490)	[1](23216862)		[1](23216762)	[2](23216873,23216872)					[2](23216782,23216781)
	Borreliella burgdorferi	GCF_002996845.1	Contig	Spirochaetota	Spirochaetia	Borreliales	Borreliaceae							[1](23284062)	[1](23284328)	[1](23284329)									[1](23284173)	[1](23284172)	[1](23284701)	[1](23284132)						[1](23284060)	[2](23284430,23284175)	[1](23284061)		[1](23284161)	[2](23284051,23284050)					[2](23284142,23284141)
	Borreliella burgdorferi	GCF_002151485.1	Complete Genome	Spirochaetota	Spirochaetia	Borreliales	Borreliaceae							[1](23218203)	[1](23217934)	[1](23217933)									[1](23218092)	[1](23218093)	[1](23217561)	[1](23218133)						[1](23218205)	[2](23218090,23217832)	[1](23218204)		[1](23218104)	[2](23218215,23218214)					[2](23218124,23218123)
	Borreliella burgdorferi	GCF_002996865.1	Contig	Spirochaetota	Spirochaetia	Borreliales	Borreliaceae							[1](23285926)	[1](23285658)	[1](23285657)									[1](23285815)	[1](23285816)	[1](23285285)	[1](23285856)						[1](23285928)	[2](23285813,23285556)	[1](23285927)		[1](23285827)	[2](23285938,23285937)					[2](23285847,23285846)
	Borreliella burgdorferi	GCF_002151505.1	Complete Genome	Spirochaetota	Spirochaetia	Borreliales	Borreliaceae							[1](23219576)	[1](23219307)	[1](23219306)									[1](23219465)	[1](23219466)	[1](23218934)	[1](23219506)						[1](23219578)	[2](23219463,23219205)	[1](23219577)		[1](23219477)	[2](23219588,23219587)					[2](23219497,23219496)
	Borreliella burgdorferi	GCF_002996925.1	Contig	Spirochaetota	Spirochaetia	Borreliales	Borreliaceae							[1](23288666)	[1](23288398)	[1](23288397)									[1](23288555)	[1](23288556)	[1](23288025)	[1](23288596)						[1](23288668)	[2](23288553,23288296)	[1](23288667)		[1](23288567)	[2](23288678,23288677)					[2](23288587,23288586)
	Borreliella burgdorferi	GCF_002442595.1	Complete Genome	Spirochaetota	Spirochaetia	Borreliales	Borreliaceae							[1](23220990)	[1](23220722)	[1](23220721)									[1](23220879)	[1](23220880)	[1](23220349)	[1](23220920)						[1](23220992)	[2](23220877,23220620)	[1](23220991)		[1](23220891)	[2](23221002,23221001)					[2](23220911,23220910)
	Borreliella burgdorferi	GCF_002996785.1	Contig	Spirochaetota	Spirochaetia	Borreliales	Borreliaceae							[1](23281822)	[1](23281554)	[1](23281553)									[1](23281711)	[1](23281712)	[1](23281181)	[1](23281752)						[1](23281824)	[2](23281709,23281452)	[1](23281823)		[1](23281723)	[2](23281834,23281833)					[2](23281743,23281742)
	Borreliella burgdorferi	GCF_002995865.1	Contig	Spirochaetota	Spirochaetia	Borreliales	Borreliaceae							[1](23221949)	[1](23222217)	[1](23222218)									[1](23222060)	[1](23222059)	[1](23222590)	[1](23222019)						[1](23221947)	[2](23222319,23222062)	[1](23221948)		[1](23222048)	[2](23221938,23221937)					[2](23222029,23222028)
	Borreliella burgdorferi	GCF_002997025.1	Contig	Spirochaetota	Spirochaetia	Borreliales	Borreliaceae							[1](23292812)	[1](23292544)	[1](23292543)									[1](23292701)	[1](23292702)	[1](23292171)	[1](23292742)						[1](23292814)	[2](23292699,23292442)	[1](23292813)		[1](23292713)	[2](23292824,23292823)					[2](23292733,23292732)
	Borreliella burgdorferi	GCF_002995885.1	Contig	Spirochaetota	Spirochaetia	Borreliales	Borreliaceae							[1](23223822)	[1](23223554)	[1](23223553)									[1](23223711)	[1](23223712)	[1](23223181)	[1](23223752)						[1](23223824)	[2](23223709,23223452)	[1](23223823)		[1](23223723)	[2](23223834,23223833)					[2](23223743,23223742)
	Borreliella burgdorferi	GCF_002997065.1	Contig	Spirochaetota	Spirochaetia	Borreliales	Borreliaceae							[1](23295484)	[1](23295216)	[1](23295215)									[1](23295373)	[1](23295374)	[1](23294843)	[1](23295414)						[1](23295486)	[2](23295371,23295114)	[1](23295485)		[1](23295385)	[2](23295496,23295495)					[2](23295405,23295404)
	Borreliella burgdorferi	GCF_002995905.1	Contig	Spirochaetota	Spirochaetia	Borreliales	Borreliaceae							[1](23225180)	[1](23224912)	[1](23224911)									[1](23225069)	[1](23225070)	[1](23224539)	[1](23225110)						[1](23225182)	[2](23224810,23225067)	[1](23225181)		[1](23225081)	[2](23225192,23225191)					[2](23225101,23225100)
	Borreliella burgdorferi	GCF_002997105.1	Contig	Spirochaetota	Spirochaetia	Borreliales	Borreliaceae							[1](23298142)	[1](23297874)	[1](23297873)									[1](23298031)	[1](23298032)	[1](23297501)	[1](23298072)						[1](23298144)	[2](23298029,23297772)	[1](23298143)		[1](23298043)	[2](23298154,23298153)					[2](23298063,23298062)
	Borreliella burgdorferi	GCF_002995915.1	Contig	Spirochaetota	Spirochaetia	Borreliales	Borreliaceae							[1](23226043)	[1](23226309)	[1](23226310)									[1](23226154)	[1](23226153)	[1](23226682)	[1](23226113)						[1](23226041)	[2](23226411,23226156)	[1](23226042)		[1](23226142)	[2](23226032,23226031)					[2](23226123,23226122)
	Borreliella burgdorferi	GCF_002997165.1	Contig	Spirochaetota	Spirochaetia	Borreliales	Borreliaceae							[1](23300276)	[1](23300544)	[1](23300545)									[1](23300387)	[1](23300386)	[1](23300917)	[1](23300346)						[1](23300274)	[2](23300646,23300389)	[1](23300275)		[1](23300375)	[2](23300265,23300264)					[2](23300356,23300355)
	Borreliella burgdorferi	GCF_002995935.1	Contig	Spirochaetota	Spirochaetia	Borreliales	Borreliaceae							[1](23227395)	[1](23227663)	[1](23227664)									[1](23227506)	[1](23227505)	[1](23228036)	[1](23227465)						[1](23227393)	[2](23227765,23227508)	[1](23227394)		[1](23227494)	[2](23227384,23227383)					[2](23227475,23227474)
	Borreliella burgdorferi	GCF_002997205.1	Contig	Spirochaetota	Spirochaetia	Borreliales	Borreliaceae							[1](23303483)	[1](23303215)	[1](23303214)									[1](23303372)	[1](23303373)	[1](23302842)	[1](23303413)						[1](23303485)	[2](23303370,23303113)	[1](23303484)		[1](23303384)	[2](23303495,23303494)					[2](23303404,23303403)
	Borreliella burgdorferi	GCF_002995965.1	Contig	Spirochaetota	Spirochaetia	Borreliales	Borreliaceae							[1](23229207)	[1](23228939)	[1](23228938)									[1](23229096)	[1](23229097)	[1](23228566)	[1](23229137)						[1](23229209)	[2](23229094,23228837)	[1](23229208)		[1](23229108)	[1](23229219)					[2](23229128,23229127)
	Borreliella burgdorferi	GCF_002996745.1	Contig	Spirochaetota	Spirochaetia	Borreliales	Borreliaceae							[1](23280445)	[1](23280179)	[1](23280178)									[1](23280334)	[1](23280335)	[1](23279806)	[1](23280375)						[1](23280447)	[2](23280332,23280077)	[1](23280446)		[1](23280346)	[2](23280457,23280456)					[2](23280366,23280365)
	Borreliella burgdorferi	GCF_002995985.1	Contig	Spirochaetota	Spirochaetia	Borreliales	Borreliaceae							[1](23230554)	[1](23230286)	[1](23230285)									[1](23230443)	[1](23230444)	[1](23229913)	[1](23230484)						[1](23230556)	[2](23230441,23230184)	[1](23230555)		[1](23230455)	[2](23230566,23230565)					[2](23230475,23230474)
	Borreliella burgdorferi	GCF_002997265.1	Contig	Spirochaetota	Spirochaetia	Borreliales	Borreliaceae							[1](23306106)	[1](23305838)	[1](23305837)									[1](23305995)	[1](23305996)	[1](23305465)	[1](23306036)						[1](23306108)	[2](23305993,23305736)	[1](23306107)		[1](23306007)	[2](23306118,23306117)					[2](23306027,23306026)
	Borreliella burgdorferi	GCF_002997085.1	Contig	Spirochaetota	Spirochaetia	Borreliales	Borreliaceae							[1](23296814)	[1](23296546)	[1](23296545)									[1](23296703)	[1](23296704)	[1](23296173)	[1](23296744)						[1](23296816)	[2](23296444,23296701)	[1](23296815)		[1](23296715)	[2](23296826,23296825)					[2](23296735,23296734)
	Borreliella burgdorferi	GCF_002996345.1	Contig	Spirochaetota	Spirochaetia	Borreliales	Borreliaceae							[1](23254963)	[1](23254695)	[1](23254694)									[1](23254852)	[1](23254853)	[1](23254322)	[1](23254893)						[1](23254965)	[2](23254850,23254593)	[1](23254964)		[1](23254864)	[2](23254975,23254974)					[2](23254884,23254883)
	Borreliella burgdorferi	GCF_002997145.1	Contig	Spirochaetota	Spirochaetia	Borreliales	Borreliaceae							[1](23299452)	[1](23299184)	[1](23299183)									[1](23299341)	[1](23299342)	[1](23298811)	[1](23299382)						[1](23299454)	[2](23299339,23299082)	[1](23299453)		[1](23299353)	[2](23299464,23299463)					[2](23299373,23299372)
	Borreliella burgdorferi	GCF_002996005.1	Contig	Spirochaetota	Spirochaetia	Borreliales	Borreliaceae							[1](23231874)	[1](23231606)	[1](23231605)									[1](23231763)	[1](23231764)	[1](23231233)	[1](23231804)						[1](23231876)	[2](23231761,23231504)	[1](23231875)		[1](23231775)	[2](23231886,23231885)					[2](23231795,23231794)
	Borreliella burgdorferi	GCF_002997185.1	Contig	Spirochaetota	Spirochaetia	Borreliales	Borreliaceae							[1](23302102)	[1](23301834)	[1](23301833)									[1](23301991)	[1](23301992)	[1](23301461)	[1](23302032)						[1](23302104)	[2](23301989,23301732)	[1](23302103)		[1](23302003)	[2](23302114,23302113)					[2](23302023,23302022)
	Borreliella burgdorferi	GCF_002996605.1	Contig	Spirochaetota	Spirochaetia	Borreliales	Borreliaceae							[1](23271872)	[1](23272140)	[1](23272141)									[1](23271983)	[1](23271982)	[1](23272513)	[1](23271942)						[1](23271870)	[2](23272242,23271985)	[1](23271871)		[1](23271971)	[2](23271861,23271860)					[2](23271952,23271951)
	Borreliella burgdorferi	GCF_002997245.1	Contig	Spirochaetota	Spirochaetia	Borreliales	Borreliaceae							[1](23304813)	[1](23304545)	[1](23304544)									[1](23304702)	[1](23304703)	[1](23304172)	[1](23304743)						[1](23304815)	[2](23304700,23304443)	[1](23304814)		[1](23304714)	[2](23304825,23304824)					[2](23304734,23304733)
	Borreliella burgdorferi	GCF_002996685.1	Contig	Spirochaetota	Spirochaetia	Borreliales	Borreliaceae							[1](23275951)	[1](23276219)	[1](23276220)									[1](23276062)	[1](23276061)	[1](23276592)	[1](23276021)						[1](23275949)	[2](23276321,23276064)	[1](23275950)		[1](23276050)	[2](23275940,23275939)					[2](23276031,23276030)
	Borreliella burgdorferi	GCF_002996715.1	Contig	Spirochaetota	Spirochaetia	Borreliales	Borreliaceae							[1](23279052)	[1](23278784)	[1](23278783)									[1](23278941)	[1](23278942)	[1](23278411)	[1](23278982)						[1](23279054)	[2](23278939,23278682)	[1](23279053)		[1](23278953)	[2](23279064,23279063)					[2](23278973,23278972)
	Borreliella burgdorferi	GCF_002996545.1	Contig	Spirochaetota	Spirochaetia	Borreliales	Borreliaceae							[1](23268260)	[1](23267992)	[1](23267991)									[1](23268149)	[1](23268150)	[1](23267619)	[1](23268190)						[1](23268262)	[2](23268147,23267890)	[1](23268261)		[1](23268161)	[2](23268272,23268271)					[2](23268181,23268180)
	Borreliella burgdorferi	GCF_002996485.1	Contig	Spirochaetota	Spirochaetia	Borreliales	Borreliaceae							[1](23265575)	[1](23265307)	[1](23265306)									[1](23265464)	[1](23265465)	[1](23264934)	[1](23265505)						[1](23265577)	[2](23265205,23265462)	[1](23265576)		[1](23265476)	[2](23265587,23265586)					[2](23265496,23265495)
	Borreliella burgdorferi	GCF_002996465.1	Contig	Spirochaetota	Spirochaetia	Borreliales	Borreliaceae							[1](23262438)	[1](23262704)	[1](23262705)									[1](23262549)	[1](23262548)	[1](23263077)	[1](23262508)						[1](23262436)	[2](23262806,23262551)	[1](23262437)		[1](23262537)	[2](23262427,23262426)					[2](23262518,23262517)
	Borreliella burgdorferi	GCF_002996445.1	Contig	Spirochaetota	Spirochaetia	Borreliales	Borreliaceae							[1](23261596)	[1](23261328)	[1](23261327)									[1](23261485)	[1](23261486)	[1](23260955)	[1](23261526)						[1](23261598)	[2](23261483,23261226)	[1](23261597)		[1](23261497)	[2](23261608,23261607)					[2](23261517,23261516)
	Borreliella burgdorferi	GCF_002996275.1	Contig	Spirochaetota	Spirochaetia	Borreliales	Borreliaceae							[1](23250446)	[1](23250714)	[1](23250715)									[1](23250557)	[1](23250556)	[1](23251087)	[1](23250516)						[1](23250444)	[2](23250559,23250816)	[1](23250445)		[1](23250545)	[2](23250435,23250434)					[2](23250526,23250525)
	Borreliella burgdorferi	GCF_002996395.1	Contig	Spirochaetota	Spirochaetia	Borreliales	Borreliaceae							[1](23258970)	[1](23258702)	[1](23258701)									[1](23258859)	[1](23258860)	[1](23258329)	[1](23258900)						[1](23258972)	[2](23258857,23258600)	[1](23258971)		[1](23258871)	[2](23258982,23258981)					[2](23258891,23258890)
	Borreliella burgdorferi	GCF_002996405.1	Contig	Spirochaetota	Spirochaetia	Borreliales	Borreliaceae							[1](23259787)	[1](23260055)	[1](23260056)									[1](23259898)	[1](23259897)	[1](23260428)	[1](23259857)						[1](23259785)	[2](23260157,23259900)	[1](23259786)		[1](23259886)	[2](23259776,23259775)					[2](23259867,23259866)
	Borreliella burgdorferi	GCF_002996285.1	Contig	Spirochaetota	Spirochaetia	Borreliales	Borreliaceae							[1](23252309)	[1](23252041)	[1](23252040)									[1](23252198)	[1](23252199)	[1](23251668)	[1](23252239)						[1](23252311)	[2](23252196,23251939)	[1](23252310)		[1](23252210)	[2](23252321,23252320)					[2](23252230,23252229)
	Borreliella burgdorferi	GCF_002996645.1	Contig	Spirochaetota	Spirochaetia	Borreliales	Borreliaceae							[1](23275124)	[1](23274856)	[1](23274855)									[1](23275013)	[1](23275014)	[1](23274483)	[1](23275054)						[1](23275126)	[2](23275011,23274754)	[1](23275125)		[1](23275025)	[2](23275136,23275135)					[2](23275045,23275044)
	Borreliella burgdorferi	GCF_002996025.1	Contig	Spirochaetota	Spirochaetia	Borreliales	Borreliaceae							[1](23233235)	[1](23232967)	[1](23232966)									[1](23233124)	[1](23233125)	[1](23232594)	[1](23233165)						[1](23233237)	[2](23233122,23232865)	[1](23233236)		[1](23233136)	[2](23233247,23233246)					[2](23233156,23233155)
	Borreliella burgdorferi	GCF_002996365.1	Contig	Spirochaetota	Spirochaetia	Borreliales	Borreliaceae							[1](23255753)	[1](23256021)	[1](23256022)									[1](23255864)	[1](23255863)	[1](23256394)	[1](23255823)						[1](23255751)	[2](23256123,23255866)	[1](23255752)		[1](23255852)	[2](23255742,23255741)					[2](23255833,23255832)
	Borreliella burgdorferi	GCF_002996045.1	Contig	Spirochaetota	Spirochaetia	Borreliales	Borreliaceae							[1](23234515)	[1](23234247)	[1](23234246)									[1](23234404)	[1](23234405)	[1](23233874)	[1](23234445)						[1](23234517)	[2](23234402,23234145)	[1](23234516)		[1](23234416)	[2](23234527,23234526)					[2](23234436,23234435)
	Borreliella burgdorferi	GCF_002996795.1	Contig	Spirochaetota	Spirochaetia	Borreliales	Borreliaceae							[1](23283165)	[1](23282897)	[1](23282896)									[1](23283054)	[1](23283055)	[1](23282524)	[1](23283095)						[1](23283167)	[2](23283052,23282795)	[1](23283166)		[1](23283066)	[2](23283177,23283176)					[2](23283086,23283085)
	Borreliella burgdorferi	GCF_002996065.1	Contig	Spirochaetota	Spirochaetia	Borreliales	Borreliaceae							[1](23235908)	[1](23235640)	[1](23235639)									[1](23235797)	[1](23235798)	[1](23235267)	[1](23235838)						[1](23235910)	[2](23235538,23235795)	[1](23235909)		[1](23235809)	[2](23235920,23235919)					[2](23235829,23235828)
	Borreliella burgdorferi	GCF_002996965.1	Contig	Spirochaetota	Spirochaetia	Borreliales	Borreliaceae							[1](23290028)	[1](23289760)	[1](23289759)									[1](23289917)	[1](23289918)	[1](23289387)	[1](23289958)						[1](23290030)	[2](23289915,23289658)	[1](23290029)		[1](23289929)	[2](23290040,23290039)					[2](23289949,23289948)
	Borreliella burgdorferi	GCF_002996085.1	Contig	Spirochaetota	Spirochaetia	Borreliales	Borreliaceae							[1](23237295)	[1](23237027)	[1](23237026)									[1](23237184)	[1](23237185)	[1](23236654)	[1](23237225)						[1](23237297)	[2](23237182,23236925)	[1](23237296)		[1](23237196)	[2](23237306,23237307)					[2](23237216,23237215)
	Borreliella burgdorferi	GCF_002997045.1	Contig	Spirochaetota	Spirochaetia	Borreliales	Borreliaceae							[1](23294172)	[1](23293904)	[1](23293903)									[1](23294061)	[1](23294062)	[1](23293531)	[1](23294102)						[1](23294174)	[2](23294059,23293802)	[1](23294173)		[1](23294073)	[2](23294184,23294183)					[2](23294093,23294092)
	Borreliella burgdorferi	GCF_002996105.1	Contig	Spirochaetota	Spirochaetia	Borreliales	Borreliaceae							[1](23238196)	[1](23238464)	[1](23238465)									[1](23238307)	[1](23238306)	[1](23238837)	[1](23238266)						[1](23238194)	[2](23238566,23238309)	[1](23238195)		[1](23238295)	[2](23238185,23238184)					[2](23238276,23238275)
	Borreliella burgdorferi	GCF_002996585.1	Contig	Spirochaetota	Spirochaetia	Borreliales	Borreliaceae							[1](23271034)	[1](23270768)	[1](23270767)									[1](23270923)	[1](23270924)	[1](23270395)	[1](23270964)						[1](23271036)	[2](23270921,23270666)	[1](23271035)		[1](23270935)	[2](23271046,23271045)					[2](23270955,23270954)
	Borreliella burgdorferi	GCF_002996125.1	Contig	Spirochaetota	Spirochaetia	Borreliales	Borreliaceae							[1](23239500)	[1](23239768)	[1](23239769)									[1](23239611)	[1](23239610)	[1](23240141)	[1](23239570)						[1](23239498)	[2](23239870,23239613)	[1](23239499)		[1](23239599)	[2](23239489,23239488)					[2](23239580,23239579)
	Borreliella burgdorferi	GCF_002996525.1	Contig	Spirochaetota	Spirochaetia	Borreliales	Borreliaceae							[1](23266923)	[1](23266655)	[1](23266654)									[1](23266812)	[1](23266813)	[1](23266282)	[1](23266853)						[1](23266925)	[2](23266810,23266553)	[1](23266924)		[1](23266824)	[2](23266935,23266934)					[2](23266844,23266843)
	Borreliella burgdorferi	GCF_002996145.1	Contig	Spirochaetota	Spirochaetia	Borreliales	Borreliaceae							[1](23241373)	[1](23241105)	[1](23241104)									[1](23241262)	[1](23241263)	[1](23240732)	[1](23241303)						[1](23241375)	[2](23241260,23241003)	[1](23241374)		[1](23241274)	[2](23241385,23241384)					[2](23241294,23241293)
	Borreliella burgdorferi	GCF_002997285.1	Contig	Spirochaetota	Spirochaetia	Borreliales	Borreliaceae							[1](23307425)	[1](23307157)	[1](23307156)									[1](23307314)	[1](23307315)	[1](23306784)	[1](23307355)						[1](23307427)	[2](23307312,23307055)	[1](23307426)		[1](23307326)	[2](23307437,23307436)					[2](23307346,23307345)
	Borreliella burgdorferi	GCF_002996165.1	Contig	Spirochaetota	Spirochaetia	Borreliales	Borreliaceae							[1](23242754)	[1](23242486)	[1](23242485)									[1](23242643)	[1](23242644)	[1](23242113)	[1](23242684)						[1](23242756)	[2](23242641,23242384)	[1](23242755)		[1](23242655)	[2](23242766,23242765)					[2](23242675,23242674)
	Borreliella burgdorferi	GCF_000769595.1	Chromosome	Spirochaetota	Spirochaetia	Borreliales	Borreliaceae							[1](23213929)	[1](23213660)	[1](23213659)									[1](23213818)	[1](23213819)	[1](23213287)	[1](23213859)						[1](23213931)	[2](23213816,23213558)	[1](23213930)		[1](23213830)	[2](23213940,23213941)					[2](23213850,23213849)
	Borreliella burgdorferi	GCF_002996175.1	Contig	Spirochaetota	Spirochaetia	Borreliales	Borreliaceae							[1](23244036)	[1](23243767)	[1](23243766)									[1](23243925)	[1](23243926)	[1](23243394)	[1](23243966)						[1](23244038)	[2](23243923,23243665)	[1](23244037)		[1](23243937)	[2](23244048,23244047)					[2](23243957,23243956)
	Borreliella burgdorferi	GCF_002996985.1	Contig	Spirochaetota	Spirochaetia	Borreliales	Borreliaceae							[1](23291387)	[1](23291121)	[1](23291120)									[1](23291276)	[1](23291277)	[1](23290748)	[1](23291317)						[1](23291389)	[2](23291274,23291019)	[1](23291388)		[1](23291288)	[2](23291399,23291398)					[2](23291308,23291307)
	Borreliella burgdorferi	GCF_002996565.1	Contig	Spirochaetota	Spirochaetia	Borreliales	Borreliaceae							[1](23269641)	[1](23269373)	[1](23269372)									[1](23269530)	[1](23269531)	[1](23269000)	[1](23269571)						[1](23269643)	[2](23269528,23269271)	[1](23269642)		[1](23269542)	[2](23269653,23269652)					[2](23269562,23269561)
	Borreliella burgdorferi	GCF_002996265.1	Contig	Spirochaetota	Spirochaetia	Borreliales	Borreliaceae							[1](23249607)	[1](23249339)	[1](23249338)									[1](23249496)	[1](23249497)	[1](23248966)	[1](23249537)						[1](23249609)	[2](23249494,23249237)	[1](23249608)		[1](23249508)	[2](23249619,23249618)					[2](23249528,23249527)
	Borreliella burgdorferi	GCF_002996245.1	Contig	Spirochaetota	Spirochaetia	Borreliales	Borreliaceae							[1](23248251)	[1](23247983)	[1](23247982)									[1](23248140)	[1](23248141)	[1](23247610)	[1](23248181)						[1](23248253)	[2](23248138,23247881)	[1](23248252)		[1](23248152)	[2](23248263,23248262)					[2](23248172,23248171)
	Borreliella burgdorferi	GCF_002996225.1	Contig	Spirochaetota	Spirochaetia	Borreliales	Borreliaceae							[1](23246873)	[1](23246605)	[1](23246604)									[1](23246762)	[1](23246763)	[1](23246232)	[1](23246803)						[1](23246875)	[2](23246503,23246760)	[1](23246874)		[1](23246774)	[2](23246885,23246884)					[2](23246794,23246793)
	Borreliella burgdorferi	GCF_002996185.1	Contig	Spirochaetota	Spirochaetia	Borreliales	Borreliaceae							[1](23245490)	[1](23245222)	[1](23245221)									[1](23245379)	[1](23245380)	[1](23244849)	[1](23245420)						[1](23245492)	[2](23245377,23245120)	[1](23245491)		[1](23245391)	[2](23245502,23245501)					[2](23245411,23245410)
	Borreliella burgdorferi	GCF_002996475.1	Contig	Spirochaetota	Spirochaetia	Borreliales	Borreliaceae							[1](23263777)	[1](23264045)	[1](23264046)									[1](23263888)	[1](23263887)	[1](23264418)	[1](23263847)						[1](23263775)	[2](23264147,23263890)	[1](23263776)		[1](23263876)	[2](23263766,23263765)					[2](23263857,23263856)
	Borreliella burgdorferi	GCF_002996305.1	Contig	Spirochaetota	Spirochaetia	Borreliales	Borreliaceae							[1](23253641)	[1](23253373)	[1](23253372)									[1](23253530)	[1](23253531)	[1](23253000)	[1](23253571)						[1](23253643)	[2](23253528,23253271)	[1](23253642)		[1](23253542)	[2](23253653,23253652)					[2](23253562,23253561)
	Borreliella burgdorferi	GCF_002996895.1	Contig	Spirochaetota	Spirochaetia	Borreliales	Borreliaceae							[1](23287271)	[1](23287003)	[1](23287002)									[1](23287160)	[1](23287161)	[1](23286630)	[1](23287201)						[1](23287273)	[2](23287158,23286901)	[1](23287272)		[1](23287172)	[2](23287283,23287282)					[2](23287192,23287191)
	Borreliella burgdorferi	GCF_002996385.1	Contig	Spirochaetota	Spirochaetia	Borreliales	Borreliaceae							[1](23257089)	[1](23257357)	[1](23257358)									[1](23257200)	[1](23257199)	[1](23257730)	[1](23257159)						[1](23257087)	[2](23257459,23257202)	[1](23257088)		[1](23257188)	[2](23257078,23257077)					[2](23257169,23257168)
	Borreliella burgdorferi 118a	GCF_000171735.2	Contig	Spirochaetota	Spirochaetia	Borreliales	Borreliaceae							[1](23185128)	[1](23185672)	[1](23185673)									[1](23185517)	[1](23185516)	[1](23185423)	[1](23185476)						[1](23185130)	[2](23185519,23184990)	[1](23185129)		[1](23185505)	[2](23185140,23185139)					[2](23185486,23185485)
	Borreliella burgdorferi 156a	GCF_000181555.2	Scaffold	Spirochaetota	Spirochaetia	Borreliales	Borreliaceae							[1](23192131)	[1](23192397)	[1](23192398)									[1](23192242)	[1](23192241)	[1](23192770)	[1](23192201)						[1](23192129)	[2](23192499,23192244)	[1](23192130)		[1](23192230)	[2](23192120,23192119)					[2](23192211,23192210)
	Borreliella burgdorferi 29805	GCF_000172295.2	Contig	Spirochaetota	Spirochaetia	Borreliales	Borreliaceae							[1](23188293)	[1](23188222)	[1](23188223)									[1](23187739)		[1](23188004)	[1](23187939)						[1](23188291)	[2](23188186,23187737)	[1](23188292)		[1](23187751)	[2](23188282,23188281)					[2](23187930,23187929)
	Borreliella burgdorferi 64b	GCF_000172335.2	Contig	Spirochaetota	Spirochaetia	Borreliales	Borreliaceae							[1](23190490)	[1](23191094)	[1](23191095)									[1](23190939)	[1](23190938)	[1](23190845)	[1](23190898)						[1](23190492)	[2](23190941,23191196)			[1](23190927)	[2](23190502,23190501)					[2](23190908,23190907)
	Borreliella burgdorferi 72a	GCF_000171755.2	Contig	Spirochaetota	Spirochaetia	Borreliales	Borreliaceae							[1](23186414)	[1](23186732)	[1](23186731)									[1](23186303)	[1](23186304)	[1](23186896)	[1](23186344)						[1](23186416)	[2](23186630,23186301)	[1](23186415)		[1](23186315)	[2](23186426,23186425)					[2](23186335,23186334)
	Borreliella burgdorferi 94a	GCF_000181715.2	Scaffold	Spirochaetota	Spirochaetia	Borreliales	Borreliaceae							[1](23195216)	[1](23195089)	[1](23195088)									[1](23195428)	[1](23195429)	[1](23194849)	[1](23195469)						[1](23195214)	[2](23195426,23194987)	[1](23195215)		[1](23195440)	[2](23195205,23195204)					[2](23195460,23195459)
	Borreliella burgdorferi Bol26	GCF_000181575.2	Scaffold	Spirochaetota	Spirochaetia	Borreliales	Borreliaceae							[1](23194006)	[1](23193739)	[1](23193738)									[1](23193896)	[1](23193897)	[1](23193452)	[1](23193937)						[1](23194008)	[2](23193894,23193637)	[1](23194007)		[1](23193908)	[2](23194018,23194017)					[2](23193928,23193927)
	Borreliella burgdorferi CA-11.2A	GCF_000172315.2	Contig	Spirochaetota	Spirochaetia	Borreliales	Borreliaceae							[1](23189616)	[1](23189301)	[1](23189300)									[1](23189360)	[1](23189359)	[1](23189058)	[1](23189319)						[1](23189618)	[2](23189362,23189199)	[1](23189617)		[1](23189348)	[2](23189628,23189627)					[2](23189329,23189328)
	Borreliella burgdorferi CA382	GCF_000444465.1	Complete Genome	Spirochaetota	Spirochaetia	Borreliales	Borreliaceae							[1](23198562)	[1](23198293)	[1](23198292)									[1](23198451)	[1](23198452)	[1](23197920)	[1](23198492)						[1](23198564)	[2](23198449,23198191)	[1](23198563)		[1](23198463)	[2](23198574,23198573)					[2](23198483,23198482)
	Borreliella burgdorferi CA8	GCF_000382565.1	Contig	Spirochaetota	Spirochaetia	Borreliales	Borreliaceae							[1](23197699)	[1](23197432)	[1](23197431)									[1](23197588)	[1](23197589)	[1](23197057)	[1](23197629)						[1](23197701)	[2](23197586,23197330)	[1](23197700)		[1](23197600)	[2](23197711,23197710)					[2](23197620,23197619)
	Borreliella burgdorferi IPT132	GCF_000502135.1	Contig	Spirochaetota	Spirochaetia	Borreliales	Borreliaceae																		[1](23211142)	[1](23211141)		[1](23211204)						[1](23211060)	[2](23211144,23210807)	[1](23211059)		[1](23211309)
	Borreliella burgdorferi IPT137	GCF_000501535.1	Contig	Spirochaetota	Spirochaetia	Borreliales	Borreliaceae																		[1](23205317)	[1](23205316)	[1](23205467)	[1](23206120)							[2](23205885,23205319)				[2](23206213,23206212)					[1](23206380)
	Borreliella burgdorferi IPT141	GCF_000502155.1	Contig	Spirochaetota	Spirochaetia	Borreliales	Borreliaceae							[1](23212064)	[1](23212330)										[1](23212175)	[1](23212174)	[1](23212948)	[1](23212134)						[1](23212062)	[2](23212432,23212177)	[1](23212063)		[1](23212163)	[2](23212053,23212052)					[2](23212144,23212143)
	Borreliella burgdorferi IPT2	GCF_000501295.1	Contig	Spirochaetota	Spirochaetia	Borreliales	Borreliaceae							[1](23198940)												[1](23198746)		[1](23199363)						[1](23198942)	[2](23199590,23199278)	[1](23198941)		[1](23198757)	[1](23199893)
	Borreliella burgdorferi IPT23	GCF_000501315.1	Contig	Spirochaetota	Spirochaetia	Borreliales	Borreliaceae																		[1](23200451)	[1](23200452)		[1](23200744)						[1](23200566)	[2](23200449,23200402)	[1](23200565)		[1](23200675)	[1](23200318)					[1](23200181)
	Borreliella burgdorferi IPT26	GCF_000501335.1	Contig	Spirochaetota	Spirochaetia	Borreliales	Borreliaceae																		[1](23201539)	[1](23201540)	[1](23201709)	[1](23201580)						[1](23202097)	[2](23202344,23201537)	[1](23202096)		[1](23201551)	[1](23202106)					[1](23201570)
	Borreliella burgdorferi IPT35	GCF_000501375.1	Contig	Spirochaetota	Spirochaetia	Borreliales	Borreliaceae																		[1](23203427)			[1](23203402)						[1](23203720)	[2](23203593,23203429)			[1](23203000)	[1](23202834)
	Borreliella burgdorferi IPT51	GCF_000501455.1	Contig	Spirochaetota	Spirochaetia	Borreliales	Borreliaceae							[1](23204050)													[1](23204701)	[1](23204777)							[2](23204252,23204183)	[1](23204051)		[1](23204197)	[2](23204062,23204061)					[1](23204216)
	Borreliella burgdorferi IPT87	GCF_000502035.1	Contig	Spirochaetota	Spirochaetia	Borreliales	Borreliaceae																			[1](23206934)	[1](23207488)	[1](23206894)						[1](23207029)	[2](23206937,23206649)	[1](23207028)			[2](23207135,23207134)					[1](23206904)
	Borreliella burgdorferi IPT92	GCF_000502055.1	Contig	Spirochaetota	Spirochaetia	Borreliales	Borreliaceae																		[1](23208036)			[1](23207986)						[1](23208238)	[2](23208197,23208034)			[1](23208048)	[1](23208247)					[1](23207996)
	Borreliella burgdorferi IPT93	GCF_000502075.1	Contig	Spirochaetota	Spirochaetia	Borreliales	Borreliaceae							[1](23209952)	[1](23210328)										[1](23209472)	[1](23209473)	[1](23210250)	[1](23210340)						[1](23209950)	[2](23209901,23209470)			[1](23209484)	[1](23209941)					[1](23209503)
	Borreliella burgdorferi JD1	GCF_000166655.1	Complete Genome	Spirochaetota	Spirochaetia	Borreliales	Borreliaceae							[1](23183242)	[1](23182974)	[1](23182973)									[1](23183131)	[1](23183132)	[1](23182601)	[1](23183172)						[1](23183244)	[2](23183129,23182872)	[1](23183243)		[1](23183143)	[2](23183254,23183253)					[2](23183163,23183162)
	Borreliella burgdorferi N40	GCF_000166635.1	Complete Genome	Spirochaetota	Spirochaetia	Borreliales	Borreliaceae							[1](23181877)	[1](23181609)	[1](23181608)									[1](23181766)	[1](23181767)	[1](23181236)	[1](23181807)						[1](23181879)	[2](23181764,23181507)	[1](23181878)		[1](23181778)	[2](23181889,23181888)					[2](23181798,23181797)
	Borreliella burgdorferi WI91-23	GCF_000181855.2	Scaffold	Spirochaetota	Spirochaetia	Borreliales	Borreliaceae							[1](23197001)	[1](23196697)	[1](23196696)									[1](23196641)	[1](23196640)	[1](23196324)	[1](23196600)						[1](23196999)	[2](23196643,23196210)	[1](23197000)		[1](23196629)	[2](23196990,23196989)					[1](23196610)
	Borreliella burgdorferi ZS7	GCF_000021405.1	Complete Genome	Spirochaetota	Spirochaetia	Borreliales	Borreliaceae							[1](23180487)	[1](23180221)	[1](23180220)									[1](23180376)	[1](23180377)	[1](23179848)	[1](23180417)						[1](23180489)	[2](23180119,23180374)	[1](23180488)		[1](23180388)	[2](23180499,23180498)					[1](23180408)
	Borreliella finlandensis	GCF_000181875.2	Scaffold	Spirochaetota	Spirochaetia	Borreliales	Borreliaceae							[1](452667156)	[1](452666880)	[1](452666879)									[1](452667038)	[1](452667039)	[1](452666507)	[1](452667079)						[1](452667158)	[2](452667036,452666778)	[1](452667157)		[1](452667050)	[2](452667168,452667167)					[2](452667070,452667069)
	Borreliella garinii	GCF_001922545.1	Complete Genome	Spirochaetota	Spirochaetia	Borreliales	Borreliaceae							[1](4170107)	[1](4170376)	[1](4170377)									[1](4170218)	[1](4170217)	[1](4170746)	[1](4170177)						[1](4170105)	[2](4170478,4170220)	[1](4170106)		[1](4170206)	[2](4170096,4170095)					[2](4170187,4170186)
	Borreliella garinii	GCF_000714705.1	Contig	Spirochaetota	Spirochaetia	Borreliales	Borreliaceae							[1](394844841)	[1](394844573)	[1](394844572)									[1](394844731)	[1](394844732)	[1](394844203)	[1](394844772)						[1](394844843)	[2](394844729,394844470)	[1](394844842)		[1](394844743)	[2](394844853,394844852)					[2](394844763,394844762)
	Borreliella garinii BgVir	GCF_000239475.1	Complete Genome	Spirochaetota	Spirochaetia	Borreliales	Borreliaceae							[1](394821724)	[1](394821456)	[1](394821455)									[1](394821614)	[1](394821615)	[1](394821087)	[1](394821655)						[1](394821726)	[2](394821612,394821354)	[1](394821725)		[1](394821626)	[2](394821736,394821735)					[2](394821646,394821645)
	Borreliella garinii Far04	GCF_000172595.4	Contig	Spirochaetota	Spirochaetia	Borreliales	Borreliaceae							[1](394820563)	[1](394820711)	[1](394820710)									[1](394820996)	[1](394820997)	[1](394820810)	[1](394821037)						[1](394820565)	[2](394820994,394820491)	[1](394820564)		[1](394821008)	[2](394820575,394820574)					[2](394821028,394821027)
	Borreliella garinii IPT104	GCF_000501135.1	Contig	Spirochaetota	Spirochaetia	Borreliales	Borreliaceae							[1](394826839)											[1](394827010)	[1](394827009)	[1](394827691)	[1](394827817)						[1](394826841)	[2](394827012,394826892)	[1](394826840)		[1](394826998)	[1](394826851)					[1](394827037)
	Borreliella garinii IPT105	GCF_000501695.1	Contig	Spirochaetota	Spirochaetia	Borreliales	Borreliaceae									[1](394838091)									[1](394837196)	[1](394837195)		[1](394837483)						[1](394838223)	[2](394838134,394837198)				[1](394837936)
	Borreliella garinii IPT108	GCF_000501735.1	Contig	Spirochaetota	Spirochaetia	Borreliales	Borreliaceae									[1](394839356)									[1](394838497)		[1](394839234)	[1](394838346)						[1](394838417)	[2](394838712,394838499)			[1](394838485)	[1](394838426)
	Borreliella garinii IPT120	GCF_000501815.1	Contig	Spirochaetota	Spirochaetia	Borreliales	Borreliaceae									[1](394840175)										[1](394840410)	[1](394840323)	[1](394839680)						[1](394839808)	[2](394840407,394840220)	[1](394839807)			[1](394839817)					[1](394839689)
	Borreliella garinii IPT124	GCF_000501175.1	Contig	Spirochaetota	Spirochaetia	Borreliales	Borreliaceae								[1](394828616)										[1](394828411)			[1](394828902)						[1](394828007)	[2](394829135,394828409)	[1](394828008)			[1](394827998)					[1](394828718)
	Borreliella garinii IPT130	GCF_000501895.1	Contig	Spirochaetota	Spirochaetia	Borreliales	Borreliaceae								[1](394841833)										[1](394841152)	[1](394841153)	[1](394841590)	[1](394841013)						[1](394841891)	[2](394841177,394841150)			[1](394841246)	[2](394841500,394841429)					[1](394841571)
	Borreliella garinii IPT131	GCF_000501195.1	Contig	Spirochaetota	Spirochaetia	Borreliales	Borreliaceae																		[1](394829477)			[1](394829563)							[1](394829475)	[1](394830547)		[1](394830018)						[1](394829666)
	Borreliella garinii IPT134	GCF_000501235.1	Contig	Spirochaetota	Spirochaetia	Borreliales	Borreliaceae																		[1](394830784)	[1](394830783)		[1](394831277)						[1](394830963)	[2](394830996,394830786)	[1](394830964)
	Borreliella garinii IPT139	GCF_000501915.1	Contig	Spirochaetota	Spirochaetia	Borreliales	Borreliaceae							[1](394842414)	[1](394843096)										[1](394842748)	[1](394842749)		[1](394842451)						[1](394842416)	[2](394842893,394842746)	[1](394842415)		[1](394842700)
	Borreliella garinii IPT74	GCF_000500955.1	Contig	Spirochaetota	Spirochaetia	Borreliales	Borreliaceae							[1](394823574)		[1](394823798)									[1](394823450)			[1](394823378)						[1](394823799)	[2](394823590,394823448)
	Borreliella garinii IPT75	GCF_000501595.1	Contig	Spirochaetota	Spirochaetia	Borreliales	Borreliaceae							[1](394832362)											[1](394832594)	[1](394832595)	[1](394833185)	[1](394832048)						[1](394832364)	[2](394832592,394832483)	[1](394832363)		[1](394832019)	[2](394832169,394832168)					[2](394832039,394832038)
	Borreliella garinii IPT76	GCF_000501615.1	Contig	Spirochaetota	Spirochaetia	Borreliales	Borreliaceae																[1](394834453)		[1](394833345)	[1](394833346)		[1](394833298)							[2](394834170,394833343)	[1](394833896)		[1](394833985)	[1](394833547)
	Borreliella garinii IPT88	GCF_000501655.1	Contig	Spirochaetota	Spirochaetia	Borreliales	Borreliaceae									[1](394835204)										[1](394835181)		[1](394834830)						[1](394835244)	[1](394835153)			[1](394835184)	[1](394835007)
	Borreliella garinii IPT89	GCF_000501675.1	Contig	Spirochaetota	Spirochaetia	Borreliales	Borreliaceae																		[1](394836762)		[1](394836643)	[1](394836704)						[1](394836065)	[2](394836764,394836074)									[1](394836449)
	Borreliella garinii IPT94	GCF_000501015.1	Contig	Spirochaetota	Spirochaetia	Borreliales	Borreliaceae																			[1](394824860)		[1](394824615)						[1](394824663)	[2](394825290,394825230)	[1](394824662)		[1](394824807)						[1](394824572)
	Borreliella garinii IPT96	GCF_000501055.1	Contig	Spirochaetota	Spirochaetia	Borreliales	Borreliaceae																[1](394826449)		[1](394825840)			[1](394826140)						[1](394825473)	[2](394825888,394825838)	[1](394825472)		[1](394825852)	[2](394825483,394825482)					[1](394825871)
	Borreliella garinii NMJW1	GCF_000300045.1	Complete Genome	Spirochaetota	Spirochaetia	Borreliales	Borreliaceae							[1](394822679)	[1](394822413)	[1](394822412)									[1](394822569)	[1](394822570)	[1](394822042)	[1](394822610)						[1](394822681)	[2](394822567,394822309)	[1](394822680)		[1](394822581)	[2](394822691,394822690)					[2](394822601,394822600)
	Borreliella garinii PBr	GCF_000172275.2	Contig	Spirochaetota	Spirochaetia	Borreliales	Borreliaceae							[1](394819816)	[1](394819551)	[1](394819550)									[1](394819706)	[1](394819707)	[1](394819182)	[1](394819747)						[1](394819818)	[2](394819704,394819449)	[1](394819817)		[1](394819718)	[2](394819828,394819827)					[2](394819738,394819737)
	Borreliella garinii SZ	GCF_000691545.1	Complete Genome	Spirochaetota	Spirochaetia	Borreliales	Borreliaceae							[1](394843415)	[1](394843681)	[1](394843682)									[1](394843525)	[1](394843524)	[1](394844052)	[1](394843484)						[1](394843413)	[2](394843785,394843527)	[1](394843414)		[1](394843513)	[2](394843404,394843403)					[2](394843494,394843493)
	Borreliella japonica	GCF_900099615.1	Scaffold	Spirochaetota	Spirochaetia	Borreliales	Borreliaceae							[1](4560012)	[1](4559416)	[1](4559417)									[1](4560122)	[1](4560121)	[1](4559795)	[1](4560082)						[1](4560010)	[2](4560124,4559517)	[1](4560011)		[1](4560110)	[2](4560001,4560000)					[2](4560092,4560091)
	Borreliella spielmanii A14S	GCF_000181895.2	Scaffold	Spirochaetota	Spirochaetia	Borreliales	Borreliaceae							[1](7727442)	[1](7727377)	[1](7727376)									[1](7727194)	[1](7727193)	[1](7727104)	[1](7727154)						[1](7727444)	[2](7727631,7727196)	[1](7727443)		[1](7727182)	[2](7727454,7727453)					[2](7727164,7727163)
	Borreliella valaisiana Tom4006	GCF_000739475.1	Complete Genome	Spirochaetota	Spirochaetia	Borreliales	Borreliaceae							[1](6524693)	[1](6524427)	[1](6524426)									[1](6524583)	[1](6524584)	[1](6524056)	[1](6524623)						[1](6524695)	[2](6524581,6524326)	[1](6524694)		[1](6524595)	[2](6524705,6524704)					[2](6524614,6524613)
	Borreliella valaisiana VS116	GCF_000170955.2	Chromosome	Spirochaetota	Spirochaetia	Borreliales	Borreliaceae							[1](416107270)	[1](416107004)	[1](416107003)									[1](416107160)	[1](416107161)	[1](416106632)	[1](416107200)						[1](416107272)	[2](416107158,416106903)	[1](416107271)		[1](416107172)	[2](416107282,416107281)					[2](416107191,416107190)
	Brachyspira alvinipulli ATCC 51933	GCF_000518245.1	Scaffold	Spirochaetota	Brachyspirae	Brachyspirales	Brachyspiraceae					[1](7565920)		[1](7566071)		[1](7565377)					[1](7565440)		[1](7565442)	[1](7565443)		[1](7565444)								[3](7567146,7565379,7564575)	[3](7565997,7565674,7565441)			[2](7564814,7564813)		[30](7567113,7566911,7566857,7566851,7566664,7566604,7566600,7566578,7566543,7566152,7565952,7565848,7565847,7565745,7565744,7565631,7565594,7565583,7565511,7565510,7565405,7565217,7564965,7564964,7564946,7564921,7564914,7564569,7564200,7564064)			[1](7564487)	[3](7566613,7566581,7565748)
	Brachyspira hampsonii	GCF_001746225.1	Contig	Spirochaetota	Brachyspirae	Brachyspirales	Brachyspiraceae					[1](466585934)		[1](466585056)		[1](466584003)					[1](466586084)		[1](466586086)	[1](466586087)		[1](466586088)								[3](466586286,466585677,466584005)	[3](466586572,466586085,466584720)			[2](466585989,466585988)		[26](466586690,466586503,466586436,466586301,466586194,466585967,466585791,466585770,466585769,466585709,466585529,466585477,466585182,466585143,466585142,466584946,466584913,466584672,466584650,466584636,466584616,466584358,466584025,466584023,466583899,466583893)			[3](466584715,466584646,466584352)	[1](466585715)
	Brachyspira hampsonii	GCF_001746215.1	Contig	Spirochaetota	Brachyspirae	Brachyspirales	Brachyspiraceae					[1](466583170)		[1](466582855)		[1](466582293)					[1](466583483)		[1](466583485)	[1](466583486)		[1](466583487)								[3](466581989,466582291,466581640)	[3](466583484,466583121,466583024)			[2](466583012,466583011)		[23](466581915,466581909,466581815,466581748,466581686,466583447,466583292,466583235,466583234,466582716,466582681,466582509,466582500,466582472,466582211,466582117,466581662,466581567,466581558,466581428,466581369,466581368,466581324)				[3](466583593,466582504,466582478)
	Brachyspira hampsonii	GCF_001746205.1	Contig	Spirochaetota	Brachyspirae	Brachyspirales	Brachyspiraceae					[1](466580223)		[1](466579621)		[1](466580972)					[1](466578702)		[1](466578704)	[1](466578705)		[1](466578706)								[3](466580974,466580903,466580816)	[3](466580143,466579958,466578703)			[2](466579742,466579741)		[22](466581184,466581152,466581084,466580959,466580929,466580691,466580492,466580306,466580305,466580169,466580007,466579659,466579466,466579175,466579021,466579001,466578728,466578722,466578453,466578452,466578437,466578334)			[2](466581203,466579580)	[2](466579181,466579017)
	Brachyspira hampsonii 30446	GCF_000316195.1	Scaffold	Spirochaetota	Brachyspirae	Brachyspirales	Brachyspiraceae					[1](466576849)		[1](466577141)		[1](466576376)					[1](466577770)		[1](466577772)	[1](466577773)		[1](466577774)								[3](466577647,466576307,466576378)	[3](466577771,466577564,466576954)			[2](466576564,466576563)		[25](466578082,466577891,466577890,466577846,466577803,466577797,466577587,466577715,466577326,466577008,466576883,466576643,466576336,466576135,466576064,466576055,466576397,466576395,466576363,466576027,466575795,466576118,466575909,466575860,466575859)			[1](466577559)	[3](466577185,466576059,466576033)
	Brachyspira hampsonii bv. II	GCF_003054835.1	Scaffold	Spirochaetota	Brachyspirae	Brachyspirales	Brachyspiraceae					[1](466587276)		[1](466588758)		[1](466589059)					[1](466588253)		[1](466588251)	[1](466588250)		[1](466588249)								[3](466589130,466589057,466588107)	[3](466588252,466588027,466587383)			[2](466587500,466587499)		[24](466589102,466589072,466589040,466589038,466588796,466589377,466589362,466589298,466588505,466588936,466588328,466588235,466588229,466588186,466588143,466588142,466588050,466587705,466587310,466586911,466586910,466586862,466586967,466586760)			[1](466588022)	[3](466588849,466586791,466586766)
	Brachyspira hyodysenteriae	GCF_001013155.1	Scaffold	Spirochaetota	Brachyspirae	Brachyspirales	Brachyspiraceae					[1](23407999)		[1](23406930)		[1](23407887)					[1](23406879)		[1](23406881)	[1](23406882)		[1](23406883)								[3](23409277,23407889,23406795)	[3](23408428,23408151,23406880)			[2](23407714,23407713)		[32](23409473,23409309,23409179,23409178,23409078,23409076,23409058,23408938,23408896,23408747,23408629,23408441,23408176,23408175,23408047,23407816,23407794,23407787,23407757,23407554,23407475,23407474,23407461,23407389,23407330,23407296,23407289,23407035,23407014,23406856,23406812,23406780)			[2](23407470,23406970)	[1](23407823)
	Brachyspira hyodysenteriae	GCF_001012925.1	Scaffold	Spirochaetota	Brachyspirae	Brachyspirales	Brachyspiraceae					[1](23378423)		[1](23378611)		[1](23377139)					[1](23377008)		[1](23377006)	[1](23377005)		[1](23377004)								[3](23377828,23377414,23377141)	[3](23379117,23378877,23377007)			[2](23377565,23377564)		[31](23379433,23379329,23379307,23379289,23379280,23379130,23379086,23379033,23379032,23379019,23378901,23378900,23378779,23378457,23378221,23378172,23378165,23378047,23378022,23377861,23377783,23377775,23377768,23377716,23377191,23377189,23377188,23377170,23377123,23377100,23377094)			[2](23379028,23378647)	[1](23378786)
	Brachyspira hyodysenteriae	GCF_001013125.1	Scaffold	Spirochaetota	Brachyspirae	Brachyspirales	Brachyspiraceae					[1](23404147)		[1](23404369)		[1](23404640)					[1](23405823)		[1](23405825)	[1](23405826)		[1](23405827)								[3](23404688,23404642,23404481)	[3](23405824,23405357,23405244)			[2](23404835,23404834)		[35](23406747,23406729,23406728,23406726,23406554,23406524,23406452,23406284,23406265,23406187,23406180,23406145,23406129,23406116,23406115,23405901,23405880,23405879,23405797,23405778,23405757,23405750,23405705,23405343,23405335,23405332,23405268,23405267,23405021,23404725,23404623,23404616,23404490,23404470,23404112)			[2](23406120,23404334)	[1](23405028)
	Brachyspira hyodysenteriae	GCF_001012935.1	Scaffold	Spirochaetota	Brachyspirae	Brachyspirales	Brachyspiraceae					[1](23380411)		[1](23381109)		[1](23380558)					[1](23381662)		[1](23381664)	[1](23381665)		[1](23381666)								[3](23381537,23381393,23380556)	[3](23382120,23381823,23381663)			[2](23382012,23382011)		[34](23382133,23381847,23381846,23381683,23381638,23381612,23381590,23381526,23381482,23380868,23380792,23380776,23380660,23380659,23380574,23380530,23380512,23380511,23380509,23380305,23380298,23380294,23380152,23380145,23380111,23380086,23380085,23379865,23379834,23379752,23379751,23379582,23379567,23379566)			[2](23381144,23379571)	[1](23381619)
	Brachyspira hyodysenteriae	GCF_001013075.1	Scaffold	Spirochaetota	Brachyspirae	Brachyspirales	Brachyspiraceae					[1](23397095)		[1](23396810)		[1](23397557)					[1](23398244)		[1](23398242)	[1](23398241)		[1](23398240)								[3](23398375,23397555,23396389)	[3](23398243,23396644,23396493)			[2](23396718,23396717)		[30](23398539,23398508,23398350,23398270,23398211,23398146,23398139,23398136,23398041,23397993,23397880,23397808,23397807,23397397,23397241,23397240,23397046,23397003,23396996,23396966,23396553,23396552,23396523,23396326,23396246,23396130,23396087,23396069,23396068,23396066)			[2](23396846,23396548)	[1](23397390)
	Brachyspira hyodysenteriae	GCF_001012945.1	Scaffold	Spirochaetota	Brachyspirae	Brachyspirales	Brachyspiraceae					[1](23384808)				[1](23383744)					[1](23384243)		[1](23384245)	[1](23384246)		[1](23384247)								[3](23383970,23383742,23383518)	[3](23384244,23384114,23383406)			[2](23382898,23382899)		[31](23384648,23384614,23384535,23384447,23384360,23384353,23384301,23384300,23384275,23384218,23384199,23384178,23384171,23384146,23384049,23383783,23383760,23383675,23383550,23383420,23383207,23383061,23383043,23383042,23383040,23382735,23382524,23382509,23382496,23382495,23382311)			[2](23384389,23382500)	[1](23382318)
	Brachyspira hyodysenteriae	GCF_002117515.1	Contig	Spirochaetota	Brachyspirae	Brachyspirales	Brachyspiraceae					[1](23434663)		[1](23434099)		[1](23434036)							[1](23433040)	[1](23433041)		[1](23433042)								[3](23434034,23433860,23434757)	[3](23433479,23433039,23432510)			[2](23432625,23432624)		[41](23434077,23434000,23433982,23433981,23433979,23433636,23433635,23433634,23433492,23433398,23433375,23433329,23433176,23433161,23433014,23432984,23432885,23432726,23432725,23432669,23432662,23432646,23434622,23434447,23434440,23434231,23434201,23432487,23432486,23432427,23432426,23432425,23432247,23432246,23432227,23432065,23432064,23432063,23431880,23431879,23431854)			[4](23432721,23432174,23432173,23431938)	[1](23432977)
	Brachyspira hyodysenteriae	GCF_001012995.1	Scaffold	Spirochaetota	Brachyspirae	Brachyspirales	Brachyspiraceae					[1](23386573)		[1](23384973)		[1](23386660)					[1](23386977)		[1](23386979)	[1](23386980)		[1](23386981)								[3](23386689,23386662,23386209)	[3](23386978,23386323,23386085)			[2](23385903,23385902)		[32](23387601,23387568,23387435,23387393,23387392,23387379,23387273,23387233,23387162,23387161,23387160,23387034,23387033,23387008,23386953,23386934,23386913,23386906,23386643,23386620,23386474,23386300,23386299,23386071,23385845,23385590,23385450,23385443,23385220,23385122,23385119,23385101)			[1](23385009)	[1](23387280)
	Brachyspira hyodysenteriae	GCF_002100745.1	Contig	Spirochaetota	Brachyspirae	Brachyspirales	Brachyspiraceae					[1](23427908)		[1](23427879)		[1](23427822)					[1](23427016)		[1](23427018)	[1](23427019)		[1](23427020)								[3](23428800,23428082,23427824)	[3](23427017,23426221,23426125)			[2](23428388,23428387)		[40](23427676,23427513,23427490,23427425,23427424,23427395,23427380,23427367,23427366,23427275,23427239,23427136,23426992,23426910,23426864,23426857,23426468,23426461,23426445,23428853,23428741,23428722,23428645,23428461,23428457,23428316,23428283,23428228,23428202,23427970,23427969,23427967,23426400,23426399,23426398,23426250,23426249,23426248,23426102,23426101)			[4](23427371,23427054,23426626,23426625)	[1](23426917)
	Brachyspira hyodysenteriae	GCF_001013005.1	Scaffold	Spirochaetota	Brachyspirae	Brachyspirales	Brachyspiraceae					[1](23390072)		[1](23389958)							[1](23388841)		[1](23388839)	[1](23388838)		[1](23388837)								[3](23389632,23388311,23388098)	[3](23389710,23388840,23387971)			[2](23389898,23389897)		[34](23390321,23390286,23390037,23389734,23389733,23389578,23389519,23389504,23389503,23389361,23389250,23389217,23389189,23389188,23389123,23389122,23389121,23389114,23389067,23388866,23388819,23388788,23388696,23388614,23388612,23388593,23388576,23388293,23388270,23388184,23388114,23388113,23387957,23387690)			[2](23389996,23389508)	[1](23388781)
	Brachyspira hyodysenteriae	GCF_001013245.1	Scaffold	Spirochaetota	Brachyspirae	Brachyspirales	Brachyspiraceae					[1](23420402)		[1](23422292)		[1](23420532)					[1](23421855)		[1](23421853)	[1](23421852)		[1](23421851)								[3](23421615,23420724,23420530)	[3](23421854,23420794,23420600)			[2](23420982,23420981)		[34](23422917,23422916,23422903,23422888,23422689,23422687,23422632,23422607,23422606,23422560,23422463,23422369,23422244,23422226,23422225,23422223,23421900,23421881,23421928,23421921,23421784,23421772,23421769,23421457,23421426,23421343,23421342,23421261,23421254,23421086,23420817,23420572,23420549,23420370)			[2](23422912,23422825)	[1](23422553)
	Brachyspira hyodysenteriae	GCF_001013035.1	Scaffold	Spirochaetota	Brachyspirae	Brachyspirales	Brachyspiraceae					[1](23392812)		[1](23390814)		[1](23393136)					[1](23392584)		[1](23392582)	[1](23392581)		[1](23392580)								[3](23393134,23392403,23392372)	[3](23392583,23391628,23390718)			[2](23391440,23391439)		[30](23393188,23393187,23393153,23392947,23392743,23392609,23392553,23392528,23392527,23392517,23392038,23391918,23391882,23391738,23391605,23391604,23391315,23391278,23391262,23391249,23391248,23391133,23391112,23391105,23390859,23390731,23390577,23390497,23390479,23390477)			[2](23391253,23390778)	[1](23390570)
	Brachyspira hyodysenteriae	GCF_001013205.1	Scaffold	Spirochaetota	Brachyspirae	Brachyspirales	Brachyspiraceae					[1](23415201)		[1](23415614)		[1](23416984)					[1](23416324)		[1](23416326)	[1](23416327)		[1](23416328)								[3](23416982,23416833,23415805)	[3](23416325,23415886,23414884)			[2](23415072,23415071)		[38](23417543,23417420,23417419,23417320,23417301,23417172,23417165,23417164,23417139,23417037,23417024,23417001,23416957,23416939,23416938,23416936,23416671,23416574,23416548,23416535,23416534,23416298,23416279,23416258,23416251,23416077,23416044,23416043,23415859,23415823,23415816,23415753,23415542,23415478,23415508,23415168,23414907,23414906)			[2](23416539,23415576)	[1](23416664)
	Brachyspira hyodysenteriae	GCF_001012915.1	Scaffold	Spirochaetota	Brachyspirae	Brachyspirales	Brachyspiraceae					[1](23374438)		[1](23374883)		[1](23375647)					[1](23375166)		[1](23375164)	[1](23375163)		[1](23375162)								[3](23376299,23375645,23374200)	[3](23376780,23376092,23375165)			[2](23376592,23376591)		[32](23376757,23376756,23376247,23376246,23376233,23376217,23376181,23376174,23376078,23376060,23376059,23376057,23376105,23375983,23375947,23375926,23375919,23375686,23375600,23375525,23375491,23375318,23375190,23375134,23375109,23375108,23374974,23374955,23374718,23374717,23374604,23374279)			[2](23376242,23374844)	[1](23375222)
	Brachyspira hyodysenteriae	GCF_001013115.1	Scaffold	Spirochaetota	Brachyspirae	Brachyspirales	Brachyspiraceae					[1](23402775)		[1](23401515)		[1](23401346)					[1](23401267)		[1](23401269)	[1](23401270)		[1](23401271)								[3](23402025,23401344,23401310)	[3](23401608,23401432,23401268)			[2](23401797,23401796)		[32](23404090,23404069,23404068,23404047,23403940,23403706,23403663,23403589,23403489,23403313,23403011,23402915,23402881,23402865,23402858,23402680,23402604,23402571,23402514,23402389,23402320,23402319,23402306,23402290,23402254,23402232,23401905,23401903,23401902,23401632,23401631,23401330)			[2](23402315,23401479)	[1](23403018)
	Brachyspira hyodysenteriae	GCF_001013085.1	Scaffold	Spirochaetota	Brachyspirae	Brachyspirales	Brachyspiraceae					[1](23400806)		[1](23399047)		[1](23398584)					[1](23400205)		[1](23400207)	[1](23400208)		[1](23400209)								[3](23400977,23400417,23398582)	[3](23401097,23400206,23398724)			[2](23399254,23399253)		[36](23401162,23401161,23401111,23400887,23400656,23400589,23400588,23400577,23400494,23400487,23400380,23400378,23400274,23400161,23400140,23400133,23400180,23399868,23399838,23399610,23399553,23399378,23399339,23399323,23399310,23399309,23399005,23398984,23398935,23398907,23398906,23398881,23398747,23398746,23398624,23398601)			[4](23399929,23399928,23399314,23399083)	[1](23398991)
	Brachyspira hyodysenteriae	GCF_001013165.1	Contig	Spirochaetota	Brachyspirae	Brachyspirales	Brachyspiraceae					[1](23411119)		[1](23411336)		[1](23409907)					[1](23410523)		[1](23410521)	[1](23410520)		[1](23410519)								[3](23411467,23409909,23409845)	[3](23411589,23410522,23409551)			[2](23409741,23409740)		[35](23412134,23412015,23411789,23411602,23411432,23411431,23411398,23411371,23411370,23411068,23411047,23410848,23410809,23410592,23410585,23410569,23410549,23410475,23410376,23410200,23410193,23410158,23410142,23410129,23410128,23410070,23410040,23409957,23409955,23409954,23409936,23409891,23409868,23409575,23409574)			[3](23411995,23411300,23410133)	[1](23410802)
	Brachyspira hyodysenteriae	GCF_001013045.1	Scaffold	Spirochaetota	Brachyspirae	Brachyspirales	Brachyspiraceae					[1](23393430)		[1](23394760)		[1](23394656)					[1](23395160)		[1](23395158)	[1](23395157)		[1](23395156)								[3](23394905,23394654,23393484)	[3](23395575,23395159,23393833)			[2](23394821,23394820)		[30](23395811,23395777,23395561,23395233,23395226,23395205,23395186,23395128,23395103,23395102,23395077,23395070,23395031,23395015,23395002,23395001,23394929,23394901,23394695,23394420,23394063,23394056,23394007,23394005,23393986,23393857,23393856,23393766,23393563,23393465)			[2](23395006,23394725)	[1](23394427)
	Brachyspira hyodysenteriae	GCF_002850235.1	Complete Genome	Spirochaetota	Brachyspirae	Brachyspirales	Brachyspiraceae					[1](23436748)		[1](23437106)		[1](23435917)					[1](23435101)		[1](23435103)	[1](23435104)		[1](23435105)								[3](23435978,23435915,23435195)	[3](23436853,23435102,23435319)			[2](23437044,23437043)		[38](23437352,23437269,23437268,23437267,23437382,23436877,23436876,23436781,23436511,23436432,23436431,23436430,23436399,23435957,23435741,23436302,23436237,23436236,23436223,23436206,23436168,23436161,23435612,23435611,23435577,23435934,23435891,23435873,23435872,23435870,23435160,23435159,23435134,23435076,23435057,23435036,23435029,23435335)			[4](23437422,23437421,23437144,23436232)	[1](23436309)
	Brachyspira hyodysenteriae	GCF_001013195.1	Scaffold	Spirochaetota	Brachyspirae	Brachyspirales	Brachyspiraceae					[1](23413960)		[1](23414544)		[1](23413635)					[1](23414798)		[1](23414800)	[1](23414801)		[1](23414802)								[3](23413633,23413528,23412474)	[3](23414799,23414608,23414404)			[2](23412350,23412349)		[32](23414773,23414586,23414585,23414390,23414370,23414243,23414227,23414214,23414213,23414052,23414023,23413994,23413824,23413823,23413674,23413511,23413504,23413312,23413311,23413151,23412880,23412873,23412867,23412778,23412775,23412757,23412744,23412606,23412576,23412299,23412243,23412210)			[2](23414509,23414218)	[1](23412236)
	Brachyspira hyodysenteriae	GCF_001013235.1	Scaffold	Spirochaetota	Brachyspirae	Brachyspirales	Brachyspiraceae					[1](23418485)		[1](23417955)		[1](23419837)					[1](23419767)		[1](23419769)	[1](23419770)		[1](23419771)								[3](23420310,23419839,23418647)	[3](23419768,23418171,23417705)			[2](23417894,23417893)		[35](23420222,23420215,23420181,23420156,23420155,23420124,23420045,23419932,23419878,23419821,23419791,23419744,23419671,23419669,23419668,23419650,23419612,23419517,23419488,23419487,23419408,23419295,23419294,23418921,23418888,23418448,23418353,23418337,23418322,23418397,23418390,23418321,23418184,23417729,23417728)			[2](23418326,23417991)	[1](23419524)
	Brachyspira hyodysenteriae	GCF_001013275.1	Scaffold	Spirochaetota	Brachyspirae	Brachyspirales	Brachyspiraceae					[1](23424924)		[1](23423536)		[1](23423214)					[1](23423724)		[1](23423722)	[1](23423721)		[1](23423720)								[3](23423757,23423403,23423212)	[3](23424721,23423723,23423365)			[2](23424533,23424532)		[30](23425836,23425833,23425815,23425773,23425757,23425712,23425711,23425678,23425585,23425501,23425352,23425345,23425243,23425144,23425143,23424698,23424697,23424407,23424221,23423835,23423828,23423792,23423776,23423689,23423588,23423560,23423378,23423253,23423060,23423059)			[2](23425148,23423497)	[1](23425078)
	Brachyspira hyodysenteriae	GCF_002117505.1	Contig	Spirochaetota	Brachyspirae	Brachyspirales	Brachyspiraceae					[1](23429032)		[1](23431524)		[1](23429762)							[1](23430493)	[1](23430494)		[1](23430495)								[3](23430084,23429764,23429377)	[3](23430629,23430492,23428921)			[2](23429349,23429348)		[41](23431830,23431815,23431802,23431801,23431723,23431722,23431721,23431687,23431401,23431333,23431315,23431314,23431312,23431155,23430642,23430435,23430386,23430268,23430267,23430266,23430054,23430047,23431119,23431117,23431034,23431004,23429868,23429745,23429722,23429699,23429698,23429673,23429648,23429632,23429625,23429537,23429267,23429248,23428992,23428898,23428897)			[4](23431806,23431488,23430220,23430219)	[1](23429530)
	Brachyspira hyodysenteriae ATCC 27164	GCF_001676785.2	Complete Genome	Spirochaetota	Brachyspirae	Brachyspirales	Brachyspiraceae					[1](914507)		[1](914861)		[1](916344)					[1](915432)		[1](915434)	[1](915435)		[1](915436)								[3](916406,916342,915559)	[3](915686,915433,914613)			[2](914801,914800)		[39](916590,916383,916157,916733,916667,916666,916651,916634,916597,916028,916027,916026,915993,916309,916290,916288,915700,916360,915521,915520,915495,915461,915454,915408,915143,915027,915026,915025,915384,914637,914636,914542,914294,914275,914274,914200,914199,914198,914169)			[4](916662,914899,915183,915182)	[1](916740)
	Brachyspira hyodysenteriae ATCC 27164	GCF_000383255.1	Scaffold	Spirochaetota	Brachyspirae	Brachyspirales	Brachyspiraceae					[1](23373053)		[1](23372492)		[1](23373295)					[1](23371545)		[1](23371547)	[1](23371548)		[1](23371549)								[3](23373926,23373293,23371672)	[3](23372741,23371798,23371546)			[2](23372554,23372553)		[34](23373881,23373827,23373820,23373762,23373749,23373720,23373440,23373439,23373424,23373395,23373334,23373311,23373263,23373173,23373154,23373152,23372919,23372718,23372717,23372328,23372327,23372267,23372138,23372137,23372136,23372103,23371812,23371634,23371633,23371608,23371574,23371567,23371521,23371499)			[2](23373435,23372454)	[1](23373388)
	Brachyspira hyodysenteriae WA1	GCF_000022105.1	Complete Genome	Spirochaetota	Brachyspirae	Brachyspirales	Brachyspiraceae					[1](23370783)		[1](23371147)		[1](23369961)					[1](23369139)		[1](23369141)	[1](23369142)		[1](23369143)								[3](23370024,23369959,23369234)	[3](23370891,23369362,23369140)			[2](23371083,23371082)		[37](23370818,23370915,23370914,23370345,23370280,23370279,23370266,23370250,23370214,23370207,23370570,23370551,23370474,23370473,23370442,23370000,23369977,23369928,23369910,23369909,23369907,23369654,23369653,23369619,23369782,23369376,23369196,23369195,23369114,23369095,23369075,23369068,23369170,23368821,23368791,23368708,23368707)			[4](23371185,23370275,23368861,23368860)	[1](23370352)
	Brachyspira innocens ATCC 29796	GCF_000384655.1	Contig	Spirochaetota	Brachyspirae	Brachyspirales	Brachyspiraceae					[1](337918732)		[1](337919077)		[1](337917835)					[1](337919271)		[1](337919269)	[1](337919268)		[1](337919267)								[3](337918617,337917833,337917313)	[3](337919270,337918818,337918117)		[1](337917577)	[2](337918357,337918356)		[29](337919933,337919764,337919687,337919422,337919421,337919367,337919366,337919234,337919183,337918942,337918712,337918711,337918510,337918498,337918497,337918409,337918365,337918287,337918258,337918230,337918010,337918004,337917922,337917921,337917865,337917722,337917652,337917588,337917227)			[1](337919661)	[2](337918977,337918239)
	Brachyspira intermedia PWS/A	GCF_000223215.1	Complete Genome	Spirochaetota	Brachyspirae	Brachyspirales	Brachyspiraceae					[1](420814746)		[1](420813028)		[1](420812783)					[1](420813743)		[1](420813745)	[1](420813746)		[1](420813747)								[3](420813488,420812785,420812715)	[3](420814636,420813744,420813425)			[2](420812965,420812964)		[36](420815130,420815129,420814711,420814613,420814612,420814997,420814432,420814295,420814293,420814292,420814257,420814112,420813985,420813678,420813643,420814202,420814200,420813525,420813524,420813820,420813813,420812834,420812832,420812831,420812813,420812762,420812738,420812522,420812515,420812474,420812430,420812407,420812406,420812405,420812374,420812444)			[2](420813937,420813936)	[3](420815132,420815070,420813069)
	Brachyspira murdochii	GCF_002938985.1	Contig	Spirochaetota	Brachyspirae	Brachyspirales	Brachyspiraceae					[1](420817064)		[1](420816304)		[1](420816909)					[1](420816641)		[1](420816639)	[1](420816638)		[1](420816637)								[3](420816981,420816911,420816265)	[3](420818012,420817209,420816640)			[2](420816356,420816308)		[23](420817990,420817972,420817914,420817804,420817786,420817637,420817292,420816670,420816524,420816523,420816522,420816422,420816138,420815910,420815812,420815800,420815651,420815649,420815385,420815293,420815271,420815221,420815220)			[1](420816397)	[3](420817337,420816874,420815313)
	Brachyspira murdochii DSM 12563	GCF_000092845.1	Complete Genome	Spirochaetota	Brachyspirae	Brachyspirales	Brachyspiraceae					[1](7562133)		[1](7561912)		[1](7562216)					[1](7561233)		[1](7561231)	[1](7561230)		[1](7561229)								[3](7563088,7562214,7561175)	[3](7563232,7561465,7561232)			[2](7563580,7563579)		[26](7563791,7563672,7563260,7563170,7562981,7562782,7562645,7562565,7562564,7562527,7562508,7562958,7562923,7562153,7562050,7561693,7562406,7562390,7562333,7561532,7561490,7561443,7561442,7561305,7561193,7561391)			[1](7563753)	[3](7563683,7562763,7562486)
	Brachyspira pilosicoli 95/1000	GCF_000143725.1	Complete Genome	Spirochaetota	Brachyspirae	Brachyspirales	Brachyspiraceae					[1](412661873)		[1](412660879)		[1](412661593)					[1](412661006)		[1](412661004)	[1](412661003)		[1](412661002)								[2](412662112,412661013)	[3](412662661,412662428,412661005)		[1](412661875)	[2](412662386,412662385)		[11](412662801,412662794,412662416,412662318,412662866,412662432,412661472,412661323,412661145,412660759,412660556)			[2](412661431,412661042)	[1](412661817)
	Brachyspira pilosicoli B2904	GCF_000296575.1	Complete Genome	Spirochaetota	Brachyspirae	Brachyspirales	Brachyspiraceae					[1](412662995)				[1](412663158)					[1](412663768)		[1](412663770)	[1](412663771)		[1](412663772)								[2](412665143,412663761)	[3](412664481,412663769,412663550)		[1](412662997)	[2](412663509,412663508)		[10](412664773,412664914,412663441,412664106,412664087,412664018,412664010,412663292,412663606,412663538)			[2](412663333,412663725)	[1](412662927)
	Brachyspira pilosicoli P43/6/78	GCF_000325665.1	Complete Genome	Spirochaetota	Brachyspirae	Brachyspirales	Brachyspiraceae					[1](5913632)				[1](5913901)					[1](5912192)		[1](5912194)	[1](5912195)		[1](5912196)								[2](5913450,5912185)	[3](5912901,5913134,5912193)		[1](5913630)	[2](5913172,5913171)		[10](5914349,5914172,5914021,5913239,5912648,5913130,5912433,5913146,5912720,5912713)			[1](5912157)	[1](5913694)
	Brachyspira pilosicoli SP16	GCF_002865865.1	Contig	Spirochaetota	Brachyspirae	Brachyspirales	Brachyspiraceae					[1](412668188)		[1](412668996)		[1](412670307)					[1](412669681)		[1](412669679)	[1](412669678)		[1](412669677)								[2](412669688,412668382)	[3](412669680,412668979,412668719)		[1](412668190)	[2](412668679,412668678)		[9](412670175,412670026,412669393,412669325,412669187,412668724,412668707,412668666,412668600)			[2](412670135,412669716)	[1](412668122)
	Brachyspira pilosicoli WesB	GCF_000319185.1	Chromosome	Spirochaetota	Brachyspirae	Brachyspirales	Brachyspiraceae					[1](412665560)		[1](412666981)		[1](412667834)					[1](412667192)		[1](412667190)	[1](412667189)		[1](412667188)								[2](412667200,412665819)	[3](412667191,412666452,412666210)		[1](412665562)	[2](412666110,412666109)		[8](412667540,412666864,412666839,412666768,412666761,412666215,412666197,412666041)			[2](412667650,412667233)	[1](412665484)
	Brachyspira sp. G79	GCF_002379365.1	Scaffold	Spirochaetota	Brachyspirae	Brachyspirales	Brachyspiraceae					[1](468732427)		[1](468732281)		[1](468732529)					[1](468731376)		[1](468731378)	[1](468731379)		[1](468731380)								[3](468732377,468732527,468731434)	[3](468731377,468731634,468730658)		[1](468732728)	[1](468731864)		[26](468733394,468733393,468733328,468733137,468733120,468733016,468733005,468732921,468732920,468732910,468733038,468732653,468732638,468732067,468732466,468731968,468731800,468732153,468732151,468731413,468731306,468731228,468731024,468730939,468730778,468730617)			[1](468731114)	[2](468733051,468732054)
	Brachyspira suanatina	GCF_001049755.1	Contig	Spirochaetota	Brachyspirae	Brachyspirales	Brachyspiraceae					[1](448061299)		[1](448061655)		[1](448063135)					[1](448062259)		[1](448062261)	[1](448062262)		[1](448062263)								[3](448063214,448063133,448062129)	[3](448062260,448062507,448061397)			[2](448061598,448061597)		[35](448063869,448063736,448063735,448063698,448063550,448063497,448063477,448063461,448063194,448063154,448063094,448063074,448063071,448063412,448062805,448062804,448062803,448062767,448062291,448062284,448062235,448062212,448062185,448062161,448062160,448062939,448061950,448061913,448061422,448061421,448061332,448061829,448061828,448061827,448061826)			[3](448061993,448061991,448061692)	[2](448063557,448063494)
	Brevinema andersonii	GCF_900112165.1	Scaffold	Spirochaetota	Brevinematia	Brevinematales	Brevinemataceae					[1](4560972)											[1](4560973)									[1](4560971)		[1](4560969)	[3](4561233,4561083,4560970)			[1](4561155)					[4](4561492,4560656,4560558,4560557)
	Candidatus Borrelia tachyglossi	GCF_003076595.1	Chromosome	Spirochaetota	Spirochaetia	Borreliales	Borreliaceae							[1](502974196)	[1](502973920)	[1](502973919)							[1](502973535)		[1](502974090)	[1](502974091)		[1](502974129)						[1](502974198)	[2](502974088,502973819)	[1](502974197)		[1](502974102)	[2](502974208,502974207)					[2](502974120,502974119)
	Candidatus Marispirochaeta associata	GCF_001749745.1	Contig	Spirochaetota	Spirochaetia	Spirochaetales	Marispirochaetaceae						[1](476446987)	[1](476446977)	[1](476450002)	[1](476450001)					[1](476446984)	[1](476446986)	[1](476446985)		[1](476449578)	[1](476449580)	[1](476449579)	[1](476446723)	[1](476448205)					[4](476449565,476446979,476446111,476448506)	[5](476450235,476448928,476447690,476446354,476445511)	[1](476446978)		[2](476446982,476446485)	[5](476448901,476447716,476447328,476447317,476445849)	[5](476448927,476446355,476446353,476446162,476448223)		[1](476447513)	[4](476449292,476449109,476447199,476448660)	[13](476450045,476449111,476447314,476447144,476446859,476446722,476448658,476448614,476448565,476448542,476448397,476448203,476447919)		[2](476446989,476445467)
	Leptonema illini	GCF_002009735.1	Contig	Spirochaetota	Leptospirae	Leptospirales	Leptonemataceae			[1](24835130)	[1](24834743)	[1](24834744)	[1](24831486)					[1](24834388)	[1](24834390)	[1](24834391)					[3](24834878,24834811,24834633)	[2](24834883,24834808)	[2](24835139,24834881)	[2](24834882,24834809)							[6](24834880,24834810,24834742,24834635,24834389,24833642)				[3](24834879,24834814,24834634)		[3](24834386,24833979,24831992)	[4](24833813,24833441,24833215,24831902)	[20](24835306,24835041,24834782,24834256,24833870,24833607,24833539,24833526,24833433,24833411,24833154,24832965,24832841,24832542,24832507,24832078,24831987,24831627,24831495,24831379)			[2](24834548,24834332)
	Leptonema illini DSM 21528	GCF_000243335.1	Scaffold	Spirochaetota	Leptospirae	Leptospirales	Leptonemataceae			[1](944849)	[1](945494)	[1](945493)	[1](947558)					[1](945319)	[1](945321)	[1](945322)					[3](947667,944574,944535)	[2](947672,944532)	[2](947670,944858)	[2](947671,944533)							[6](947669,945584,945495,945320,944572,944534)				[3](947668,944573,944538)		[3](945317,945027,944130)	[4](947354,946125,945185,943620)	[20](947567,947429,947346,947190,947324,946587,946393,946345,946186,946434,945766,945731,945545,944758,944745,944645,944012,943937,944216,944125)			[2](946826,945415)
	Leptospira alexanderi	GCF_002009805.1	Contig	Spirochaetota	Leptospirae	Leptospirales	Leptospiraceae				[1](425834577)	[1](425834576)	[1](425837113)										[1](425834919)		[1](425836994)	[1](425836998)		[1](425836997)		[1](425834200)	[1](425834201)			[1](425835093)	[3](425836996,425836723,425834578)				[1](425836995)				[6](425837077,425836307,425836258,425836019,425833893,425833680)			[1](425835696)
	Leptospira alexanderi	GCF_002009775.1	Contig	Spirochaetota	Leptospirae	Leptospirales	Leptospiraceae				[1](425830893)	[1](425830894)	[1](425833071)										[1](425832937)		[1](425829884)	[1](425829880)		[1](425829881)		[1](425832261)	[1](425832260)			[1](425833407)	[3](425830892,425829957,425829882)				[1](425829883)				[6](425832895,425832396,425832160,425831512,425831205,425831068)			[1](425833293)
	Leptospira alexanderi	GCF_002009825.1	Contig	Spirochaetota	Leptospirae	Leptospirales	Leptospiraceae				[1](425838115)	[1](425840523)	[1](425839146)										[1](425837797)		[1](425840823)	[1](425840827)		[1](425840826)		[1](425837958)	[1](425837959)			[1](425840610)	[3](425838611,425840825,425838116)				[1](425840824)				[6](425839695,425839351,425839066,425838943,425840032,425837932)			[1](425838181)
	Leptospira alexanderi	GCF_002009835.1	Contig	Spirochaetota	Leptospirae	Leptospirales	Leptospiraceae				[1](425845339)	[1](425844713)	[1](425842814)										[1](425842055)		[1](425844654)	[1](425844658)		[1](425844657)		[1](425843342)	[1](425843341)			[1](425843493)	[3](425844656,425843086,425845340)				[1](425844655)				[6](425844843,425844137,425843972,425843200,425845525,425842710)			[1](425843458)
	Leptospira alexanderi	GCF_002009845.1	Contig	Spirochaetota	Leptospirae	Leptospirales	Leptospiraceae				[1](425846690)	[1](425846689)	[1](425846911)										[1](425847232)		[1](425848131)	[1](425848135)		[1](425848134)		[1](425848684)	[1](425848685)			[1](425848169)	[3](425848133,425847274,425846691)				[1](425848132)				[6](425849417,425848990,425848629,425848519,425847453,425846027)			[1](425846129)
	Leptospira alexanderi serovar Manhao 3 str. L 60	GCF_000243815.2	Contig	Spirochaetota	Leptospirae	Leptospirales	Leptospiraceae				[1](8009646)		[1](8007568)										[1](8009924)		[1](8008085)	[1](8008089)		[1](8008088)		[1](8007069)	[1](8007068)			[1](8007128)	[3](8009645,8008346,8008087)				[1](8008086)				[10](8010448,8009006,8008255,8008164,8007984,8007958,8007957,8006408,8006331,8006324)			[1](8008620)
	Leptospira alstonii	GCF_001569445.1	Contig	Spirochaetota	Leptospirae	Leptospirales	Leptospiraceae			[1](347380517)	[1](347380991)	[1](347380990)	[1](347379714)										[1](347379149)		[1](347381288)	[1](347381292)		[1](347381291)		[1](347378482)	[1](347378481)			[1](347378533)	[3](347381380,347381290,347380992)				[1](347381289)				[13](347381172,347380907,347380876,347380700,347379435,347379228,347379160,347378779,347378724,347377900,347377621,347377362,347377361)			[2](347380522,347379591)
	Leptospira alstonii	GCF_001729245.1	Complete Genome	Spirochaetota	Leptospirae	Leptospirales	Leptospiraceae				[1](3966226)	[1](3966227)	[1](3969294)										[1](3966005)		[1](3967064)	[1](3967060)		[1](3967061)		[1](3967030)	[1](3967029)			[1](3967269)	[3](3967062,3966225,3966554)				[1](3967063)				[18](3969306,3969138,3969130,3968908,3968907,3968897,3967874,3968183,3967736,3967710,3967160,3967414,3965749,3965748,3965973,3965969,3965518,3965148)			[1](3967552)
	Leptospira alstonii	GCF_001568455.1	Contig	Spirochaetota	Leptospirae	Leptospirales	Leptospiraceae			[1](347370303)	[1](347371692)	[1](347371693)	[1](347372263)										[1](347371440)		[1](347372017)	[1](347372021)		[1](347372020)		[1](347369074)	[1](347369075)			[1](347369023)	[3](347372894,347372019,347371691)				[1](347372018)				[13](347372703,347372509,347372364,347372080,347371429,347370896,347370784,347370753,347370134,347369741,347369583,347369459,347369458)			[2](347371282,347370308)
	Leptospira alstonii	GCF_001569395.1	Contig	Spirochaetota	Leptospirae	Leptospirales	Leptospiraceae			[1](347374277)	[1](347374694)	[1](347374695)	[1](347373570)										[1](347374740)		[1](347373997)	[1](347377136)		[1](347377135)		[1](347375573)	[1](347375574)			[1](347375858)	[2](347374954,347374693)				[1](347373996)				[13](347377037,347376852,347376407,347376149,347376092,347376060,347375949,347375942,347375835,347375834,347374751,347374161,347373360)			[2](347377112,347374282)
	Leptospira alstonii serovar Pingchang str. 80-412	GCF_000332555.2	Contig	Spirochaetota	Leptospirae	Leptospirales	Leptospiraceae			[1](347362111)	[1](347363901)	[1](347363902)	[1](347361005)										[1](347360779)		[1](347362925)	[1](347362921)		[1](347362922)		[1](347360577)	[1](347360578)			[1](347360526)	[3](347363900,347362923,347362388)				[1](347362924)				[13](347364485,347364347,347364316,347364229,347364189,347363596,347363386,347363385,347363126,347362993,347362478,347361240,347360482)			[2](347362106,347361678)
	Leptospira alstonii serovar Sichuan str. 79601	GCF_000347175.1	Contig	Spirochaetota	Leptospirae	Leptospirales	Leptospiraceae			[1](347365892)	[1](347368658)	[1](347368659)	[1](347365641)										[1](347368624)		[1](347367590)	[1](347367594)		[1](347367593)		[1](347367718)	[1](347367719)			[1](347367668)	[3](347368657,347367592,347367567)				[1](347367591)				[13](347368849,347368613,347368271,347368257,347368225,347367935,347367636,347367446,347366918,347366665,347365720,347364903,347364770)			[2](347368049,347365897)
	Leptospira biflexa serovar Patoc strain 'Patoc 1 (Ames)'	GCF_000017605.1	Complete Genome	Spirochaetota	Leptospirae	Leptospirales	Leptospiraceae				[1](23504450)	[1](23504449)	[1](23505580)								[1](23502977)	[1](23502976)	[1](23503818)		[1](23503637)	[1](23503633)		[1](23503634)						[1](23504709)	[4](23504451,23503635,23502978,23502544)			[1](23502480)	[2](23503636,23503138)	[1](23502979)		[1](23502546)	[21](23505763,23505694,23505693,23505687,23505662,23505273,23504891,23504676,23504492,23504342,23504329,23504131,23503558,23503537,23503307,23503283,23503131,23502524,23502658,23502184,23502176)			[2](23505306,23504961)
	Leptospira biflexa serovar Patoc strain 'Patoc 1 (Paris)'	GCF_000017685.1	Complete Genome	Spirochaetota	Leptospirae	Leptospirales	Leptospiraceae				[1](931868)	[1](931867)	[1](932999)								[1](930397)	[1](930396)	[1](931239)		[1](931058)	[1](931054)		[1](931055)						[1](932125)	[4](931869,931056,930398,929964)			[1](929900)	[2](931057,930559)	[1](930399)		[1](929966)	[21](933182,933113,933112,933106,933081,932689,932307,932092,931552,931910,931762,931749,930728,930704,930979,930958,930552,930078,929944,929605,929598)			[2](932722,932377)
	Leptospira borgpetersenii	GCF_001569485.1	Contig	Spirochaetota	Leptospirae	Leptospirales	Leptospiraceae				[1](24793560)	[1](24793559)	[1](24796577)										[1](24796674)		[1](24794614)	[1](24795661)		[1](24795660)		[1](24796647)	[1](24796648)			[1](24793311)	[3](24794612,24793561,24793260)				[1](24794613)				[6](24796810,24796387,24796281,24796272,24794995,24794581)			[1](24796104)
	Leptospira borgpetersenii	GCF_001568305.1	Contig	Spirochaetota	Leptospirae	Leptospirales	Leptospiraceae				[1](24763847)	[1](24763848)	[1](24766261)										[1](24765508)		[1](24764553)	[1](24764993)		[1](24764992)						[1](24765121)	[3](24764555,24764460,24763846)				[1](24764554)				[6](24766404,24765589,24764319,24764226,24764129,24763914)			[1](24764006)
	Leptospira borgpetersenii	GCF_003046425.1	Contig	Spirochaetota	Leptospirae	Leptospirales	Leptospiraceae				[1](24825045)	[1](24825044)	[1](24825542)										[1](24824280)		[1](24826895)	[1](24826899)		[1](24826898)		[1](24824015)	[1](24824016)			[1](24825129)	[3](24826897,24825046,24824205)				[1](24826896)				[5](24826807,24826643,24826268,24825689,24824950)			[1](24826578)
	Leptospira borgpetersenii	GCF_001568445.1	Contig	Spirochaetota	Leptospirae	Leptospirales	Leptospiraceae				[1](24769968)	[1](24769967)	[1](24770487)										[1](24769888)		[1](24769026)	[1](24769030)		[1](24769029)		[1](24767273)	[1](24767272)			[1](24766847)	[3](24769969,24769028,24767369)				[1](24769027)				[5](24769790,24769043,24768901,24768502,24767082)			[1](24769936)
	Leptospira borgpetersenii	GCF_001568295.1	Contig	Spirochaetota	Leptospirae	Leptospirales	Leptospiraceae				[1](24759779)	[1](24759778)	[1](24761533)										[1](24762116)		[1](24761367)	[1](24761797)		[1](24761796)		[1](24762700)	[1](24762701)			[1](24759518)	[3](24761369,24760952,24759780)				[1](24761368)				[6](24762875,24762873,24761417,24760917,24760559,24759974)			[1](24762566)
	Leptospira borgpetersenii	GCF_001568485.1	Contig	Spirochaetota	Leptospirae	Leptospirales	Leptospiraceae				[1](24773952)	[1](24773951)	[1](24773365)										[1](24771968)		[1](24772799)	[1](24772803)		[1](24772802)		[1](24773659)	[1](24773658)			[1](24772593)	[3](24773953,24772801,24771424)				[1](24772800)				[7](24773622,24773317,24773102,24771993,24770870,24770778,24770706)			[1](24771871)
	Leptospira borgpetersenii	GCF_001568495.1	Contig	Spirochaetota	Leptospirae	Leptospirales	Leptospiraceae				[1](24777665)	[1](24777664)	[1](24777565)										[1](24775573)		[1](24774473)	[1](24774469)		[1](24774470)		[1](24777932)	[1](24777933)			[1](24776239)	[3](24777666,24775472,24774471)				[1](24774472)				[5](24777309,24776022,24775378,24775285,24775058)			[1](24775684)
	Leptospira borgpetersenii	GCF_001569145.1	Contig	Spirochaetota	Leptospirae	Leptospirales	Leptospiraceae				[1](24780965)	[1](24780964)	[1](24781603)										[1](24780630)		[1](24781107)	[1](24781111)		[1](24781110)		[1](24778802)	[1](24778801)			[1](24779436)	[3](24781109,24780966,24779469)				[1](24781108)				[6](24780716,24780060,24779789,24779549,24779050,24778198)			[1](24779122)
	Leptospira borgpetersenii	GCF_001569155.1	Contig	Spirochaetota	Leptospirae	Leptospirales	Leptospiraceae				[1](24785316)	[1](24785315)	[1](24784713)										[1](24784074)		[1](24784557)	[1](24784553)		[1](24784554)		[1](24784577)	[1](24784576)				[3](24785317,24784555,24782164)				[1](24784556)				[5](24784201,24783719,24782636,24782501,24782285)			[1](24782945)
	Leptospira borgpetersenii	GCF_001569455.1	Contig	Spirochaetota	Leptospirae	Leptospirales	Leptospiraceae				[1](24787898)	[1](24787897)	[1](24788954)										[1](24788314)		[1](24786423)	[1](24786427)		[1](24786426)		[1](24788840)	[1](24788841)			[1](24787531)	[3](24787899,24787051,24786425)				[1](24786424)				[5](24787739,24787719,24787285,24786674,24786397)			[1](24786080)
	Leptospira borgpetersenii	GCF_001569465.1	Contig	Spirochaetota	Leptospirae	Leptospirales	Leptospiraceae				[1](24792456)	[1](24792455)	[1](24792162)										[1](24790746)		[1](24790580)	[1](24790584)		[1](24790583)		[1](24791077)	[1](24791078)			[1](24790091)	[3](24792457,24790582,24789438)				[1](24790581)				[5](24792719,24791083,24790646,24790359,24789803)			[1](24789953)
	Leptospira borgpetersenii serovar Ballum	GCF_001444465.1	Complete Genome	Spirochaetota	Leptospirae	Leptospirales	Leptospiraceae				[1](24757775)	[1](24757776)	[1](24759070)										[1](24757215)		[1](24756667)	[1](24756663)		[1](24756664)		[1](24756906)	[1](24756907)			[1](24756849)	[3](24757774,24757981,24756665)				[1](24756666)				[7](24758844,24757872,24757278,24757277,24757440,24756195,24755906)			[1](24756063)
	Leptospira borgpetersenii serovar Ballum	GCF_000758045.1	Contig	Spirochaetota	Leptospirae	Leptospirales	Leptospiraceae				[1](24754100)	[1](24754101)	[1](24755338)										[1](24754676)		[1](24753416)	[1](24753412)		[1](24753413)		[1](24753658)	[1](24753659)			[1](24753603)	[3](24754099,24753414,24753121)				[1](24753415)				[8](24754612,24753990,24753018,24752787,24752566,24751968,24751892,24751819)			[1](24752909)
	Leptospira borgpetersenii serovar Ballum	GCF_002018035.1	Contig	Spirochaetota	Leptospirae	Leptospirales	Leptospiraceae				[1](24821222)	[1](24821221)	[1](24820107)										[1](24823143)		[1](24822097)	[1](24822101)		[1](24822100)		[1](24821954)	[1](24821953)			[1](24820241)	[3](24822099,24821223,24821014)				[1](24822098)				[9](24823533,24823241,24823082,24823081,24821380,24821506,24821100,24820365,24820360)			[1](24820646)
	Leptospira borgpetersenii serovar Castellonis str. 200801910	GCF_000244495.1	Contig	Spirochaetota	Leptospirae	Leptospirales	Leptospiraceae				[1](24716533)	[1](24716532)	[1](24716295)										[1](24717024)		[1](24716051)	[1](24716047)		[1](24716048)		[1](24715808)	[1](24715807)			[1](24715865)	[3](24716534,24716049,24714654)				[1](24716050)				[7](24717301,24716963,24716869,24716724,24716141,24714763,24714162)			[1](24717458)
	Leptospira borgpetersenii serovar Hardjo	GCF_001618525.1	Chromosome	Spirochaetota	Leptospirae	Leptospirales	Leptospiraceae				[1](24806899)	[1](24806898)	[1](24808133)										[1](24807511)			[1](24806176)		[1](24806177)		[1](24805990)	[1](24805989)			[1](24806428)	[3](24806900,24806178,24806678)				[1](24806179)				[8](24807449,24807448,24807985,24806800,24805820,24805313,24804669,24804663)			[1](24805674)
	Leptospira borgpetersenii serovar Hardjo	GCF_001618585.1	Chromosome	Spirochaetota	Leptospirae	Leptospirales	Leptospiraceae				[1](24814600)	[1](24814599)	[1](24815836)										[1](24815212)			[1](24813888)		[1](24813889)		[1](24813705)	[1](24813704)			[1](24814137)	[3](24814601,24814382,24813890)				[1](24813891)				[8](24815687,24815150,24815149,24814502,24813534,24813025,24812382,24812376)			[1](24813390)
	Leptospira borgpetersenii serovar Hardjo	GCF_001618445.1	Chromosome	Spirochaetota	Leptospirae	Leptospirales	Leptospiraceae				[1](24799259)	[1](24799258)	[1](24800463)										[1](24799842)			[1](24798538)		[1](24798539)		[1](24798353)	[1](24798352)			[1](24798788)	[3](24799038,24799260,24798540)				[1](24798541)				[8](24800318,24799780,24799779,24799160,24798158,24797651,24797005,24796999)			[1](24798014)
	Leptospira borgpetersenii serovar Hardjo	GCF_001618565.1	Chromosome	Spirochaetota	Leptospirae	Leptospirales	Leptospiraceae				[1](24810785)	[1](24810784)	[1](24811990)										[1](24811370)			[1](24810067)		[1](24810068)		[1](24809882)	[1](24809881)			[1](24810315)	[3](24810786,24810564,24810069)				[1](24810070)				[8](24811846,24811307,24811306,24810687,24809686,24809172,24808524,24808518)			[1](24809540)
	Leptospira borgpetersenii serovar Hardjo	GCF_001618485.1	Chromosome	Spirochaetota	Leptospirae	Leptospirales	Leptospiraceae				[1](24801772)	[1](24801773)	[1](24804273)										[1](24801253)			[1](24802770)		[1](24802769)		[1](24802131)	[1](24802130)			[1](24802371)	[3](24802768,24802625,24801771)				[1](24802767)				[8](24804080,24804074,24803438,24801937,24801871,24801314,24801313,24800722)			[1](24803006)
	Leptospira borgpetersenii serovar Hardjo-bovis	GCF_003254845.1	Complete Genome	Spirochaetota	Leptospirae	Leptospirales	Leptospiraceae				[1](24829783)	[1](24829782)	[1](24831022)										[1](24830365)			[1](24829080)		[1](24829081)		[1](24828897)	[1](24828896)			[1](24829323)	[3](24829784,24829566,24829082)				[1](24829083)				[10](24830835,24830303,24830302,24830301,24830300,24829685,24828705,24828210,24827572,24827566)			[1](24828565)
	Leptospira borgpetersenii serovar Hardjo-bovis str. JB197	GCF_000013965.1	Complete Genome	Spirochaetota	Leptospirae	Leptospirales	Leptospiraceae				[1](24691925)	[1](24691926)	[1](24694440)										[1](24691402)		[1](24692904)	[1](24692908)		[1](24692907)		[1](24692281)	[1](24692280)			[1](24692516)	[3](24692769,24692906,24691924)				[1](24692905)				[8](24694203,24694197,24693566,24692093,24692026,24691465,24691464,24690882)			[1](24693144)
	Leptospira borgpetersenii serovar Hardjo-bovis str. L550	GCF_000013945.1	Complete Genome	Spirochaetota	Leptospirae	Leptospirales	Leptospiraceae				[1](939441)	[1](939440)	[1](940684)										[1](940028)			[1](938735)				[1](938551)	[1](938550)			[1](938980)	[3](939442,939225,938737)				[1](938738)				[8](939966,939965,940497,939340,938366,937864,937175,937169)			[1](938228)
	Leptospira borgpetersenii serovar Hardjo-bovis str. Lely 607	GCF_000342885.1	Contig	Spirochaetota	Leptospirae	Leptospirales	Leptospiraceae				[1](24738954)	[1](24738953)	[1](24739249)										[1](24740262)		[1](24738594)	[1](24738598)		[1](24738597)		[1](24736830)	[1](24736829)			[1](24737421)	[3](24738955,24738596,24737319)				[1](24738595)				[9](24740126,24738864,24738822,24737607,24738584,24738578,24738075,24738005,24737060)			[1](24738732)
	Leptospira borgpetersenii serovar Hardjo-bovis str. Sponselee	GCF_000346975.1	Contig	Spirochaetota	Leptospirae	Leptospirales	Leptospiraceae				[1](24741355)	[1](24741354)	[1](24743289)										[2](24742968,24741716)		[1](24742113)	[1](24742117)				[1](24741521)	[1](24741520)			[1](24743193)	[3](24744044,24742115,24741356)				[1](24742114)				[7](24743549,24742818,24742552,24742489,24741984,24740499,24740459)			[1](24743528)
	Leptospira borgpetersenii serovar Hardjo-bovis str. Sponselee	GCF_000355135.1	Contig	Spirochaetota	Leptospirae	Leptospirales	Leptospiraceae				[1](24751440)	[1](24751441)	[1](24748113)										[1](24750724)		[1](24749008)	[1](24749012)				[1](24751592)	[1](24751593)			[1](24749618)	[3](24751439,24749010,24748472)				[1](24749009)				[7](24751220,24751067,24750218,24750151,24750056,24749260,24748375)			[1](24750526)
	Leptospira borgpetersenii serovar Javanica str. L0066	GCF_000353225.1	Contig	Spirochaetota	Leptospirae	Leptospirales	Leptospiraceae				[1](24745918)	[1](24745919)	[1](24746347)										[1](24747409)		[1](24746201)	[1](24746205)		[1](24746204)		[1](24746743)	[1](24746744)			[1](24744751)	[3](24747885,24746203,24745917)				[1](24746202)				[9](24747923,24747922,24747709,24747338,24747135,24746075,24746012,24745836,24744965)			[1](24745563)
	Leptospira borgpetersenii serovar Javanica str. L0864	GCF_000246695.1	Scaffold	Spirochaetota	Leptospirae	Leptospirales	Leptospiraceae				[1](24729601)	[1](24729600)	[1](24731967)										[1](24732261)		[1](24732595)	[1](24732599)		[1](24732598)		[1](24731490)	[1](24731491)			[1](24730144)	[3](24732597,24731547,24729602)				[1](24732596)				[7](24732662,24732112,24731650,24731412,24731173,24729745,24729162)			[1](24730755)
	Leptospira borgpetersenii serovar Javanica str. MK146	GCF_000244075.1	Contig	Spirochaetota	Leptospirae	Leptospirales	Leptospiraceae				[1](24704032)	[1](24704031)	[1](24705768)										[1](24703052)		[1](24703769)	[1](24703765)		[1](24703766)		[1](24704503)	[1](24704504)			[1](24702936)	[3](24704033,24703831,24703767)				[1](24703768)				[7](24705561,24705021,24704432,24703938,24703711,24703635,24703630)			[1](24702591)
	Leptospira borgpetersenii serovar Javanica str. UI 09931	GCF_000244255.2	Contig	Spirochaetota	Leptospirae	Leptospirales	Leptospiraceae				[1](24710314)	[1](24710315)	[1](24710003)										[1](24712186)		[1](24711283)	[1](24711287)		[1](24711286)		[1](24710703)	[1](24710702)			[1](24711124)	[3](24711285,24710515,24710313)				[1](24711284)				[7](24713626,24713347,24712399,24711694,24712249,24711555,24710408)			[1](24713471)
	Leptospira borgpetersenii serovar Kenya str. TE 0159	GCF_000246555.1	Scaffold	Spirochaetota	Leptospirae	Leptospirales	Leptospiraceae				[1](24726359)	[1](24726358)	[1](24727166)										[1](24728560)		[1](24728038)	[1](24728042)		[1](24728041)		[1](24728599)	[1](24728600)			[1](24729099)	[3](24726967,24726360,24728040)				[1](24728039)				[5](24726479,24729056,24728283,24727505,24727215)			[1](24726529)
	Leptospira borgpetersenii serovar Mini str. 201000851	GCF_000244835.1	Contig	Spirochaetota	Leptospirae	Leptospirales	Leptospiraceae				[1](24721871)	[1](24721872)	[1](24722547)										[1](24723233)		[1](24722155)	[1](24722151)		[1](24722152)		[1](24721570)	[1](24721569)			[1](24721625)	[3](24725308,24722153,24721870)				[1](24722154)				[7](24724880,24724745,24724740,24724221,24723906,24722424,24721965)			[1](24724068)
	Leptospira borgpetersenii str. 200801926	GCF_000306375.1	Contig	Spirochaetota	Leptospirae	Leptospirales	Leptospiraceae				[1](24734924)	[1](24734925)	[1](24733089)										[1](24735381)		[1](24735983)	[1](24735979)		[1](24735980)		[1](24733398)	[1](24733399)			[1](24733343)	[3](24736227,24735981,24734923)				[1](24735982)				[7](24736675,24736340,24736082,24735320,24734416,24734281,24733596)			[1](24736432)
	Leptospira borgpetersenii str. 4E	GCF_001652525.2	Chromosome	Spirochaetota	Leptospirae	Leptospirales	Leptospiraceae				[1](24818340)	[1](24818341)	[1](24819634)										[1](24817781)		[1](24817234)	[1](24817230)		[1](24817231)		[1](24817473)	[1](24817474)			[1](24817416)	[3](24818546,24818339,24817232)				[1](24817233)				[7](24819407,24818437,24818006,24817844,24817843,24816762,24816473)			[1](24816630)
	Leptospira borgpetersenii str. Brem 307	GCF_000243775.1	Contig	Spirochaetota	Leptospirae	Leptospirales	Leptospiraceae				[1](24696220)	[1](24696219)	[1](24698055)										[1](24697683)		[1](24695926)	[1](24695930)		[1](24695929)		[1](24695916)	[1](24695917)			[1](24697828)	[3](24696968,24696221,24695928)				[1](24695927)				[6](24698122,24697882,24697130,24696122,24695249,24695043)			[1](24697185)
	Leptospira borgpetersenii str. Brem 328	GCF_000243795.1	Contig	Spirochaetota	Leptospirae	Leptospirales	Leptospiraceae				[1](24699426)	[1](24699427)	[1](24699101)										[1](24702360)		[1](24701962)	[1](24701958)		[1](24701959)		[1](24699580)	[1](24699581)			[1](24701914)	[3](24701960,24699771,24699425)				[1](24701961)				[5](24702292,24701246,24700855,24700290,24698791)			[1](24701389)
	Leptospira borgpetersenii str. Noumea 25	GCF_000244535.1	Contig	Spirochaetota	Leptospirae	Leptospirales	Leptospiraceae				[1](24720297)	[1](24720299)	[1](24719724)										[1](24721392)		[1](24720560)	[1](24720564)		[1](24720563)		[1](24717847)	[1](24717848)			[1](24720003)	[3](24720656,24720562,24720296)				[1](24720561)				[7](24721474,24720798,24720400,24719596,24719517,24717729,24717575)			[1](24718424)
	Leptospira borgpetersenii str. UI 09149	GCF_000244215.1	Contig	Spirochaetota	Leptospirae	Leptospirales	Leptospiraceae				[1](24706288)	[1](24706289)	[1](24709475)										[1](24708339)		[1](24709680)	[1](24709684)		[1](24709683)		[1](24706681)	[1](24706680)			[1](24707062)	[3](24709682,24706490,24706287)				[1](24709681)				[7](24709944,24709277,24707363,24707302,24706903,24706885,24706382)			[1](24707519)
	Leptospira broomii serovar Hurstbridge str. 5399	GCF_000243715.2	Contig	Spirochaetota	Leptospirae	Leptospirales	Leptospiraceae				[1](12082230)	[1](12082229)	[1](12084413)					[2](12081352,12081712)	[2](12081349,12081709)	[2](12081348,12081708)			[1](12084164)											[1](12085214)	[4](12082231,12082029,12081351,12081711)						[2](12081350,12081710)		[13](12085230,12085123,12085118,12084604,12084166,12084165,12083949,12083898,12082966,12083284,12083400,12081833,12081734)			[1](12081987)
	Leptospira fainei serovar Hurstbridge str. BUT 6	GCF_000306235.2	Contig	Spirochaetota	Leptospirae	Leptospirales	Leptospiraceae				[1](412302575)	[1](412302574)	[1](412299070)					[2](412302001,412301618)	[2](412302004,412301621)	[2](412302005,412301622)			[1](412302762)											[1](412302199)	[4](412302576,412302002,412301619,412300991)			[1](412299923)			[2](412302003,412301620)		[14](412302761,412302760,412302681,412302294,412302183,412302289,412301600,412301461,412301417,412300814,412300313,412300195,412299881,412298852)			[1](412301114)
	Leptospira inadai serovar Lyme	GCF_001704175.2	Contig	Spirochaetota	Leptospirae	Leptospirales	Leptospiraceae				[1](394692779)	[2](394692840,394692780)	[1](394690794)					[2](394692837,394691339)	[1](394691336)	[2](394692841,394691335)	[1](394689589)	[1](394689590)	[1](394690515)	[1](394690145)										[1](394689834)	[5](394692838,394692778,394691338,394691202,394689587)				[1](394689588)		[2](394692839,394691337)		[11](394693268,394693051,394692448,394692150,394691914,394690611,394690517,394690516,394690459,394690191,394689818)			[1](394691460)
	Leptospira inadai serovar Lyme str. 10	GCF_000243675.2	Contig	Spirochaetota	Leptospirae	Leptospirales	Leptospiraceae				[1](394689316)	[2](394689317,394688229)	[1](394686621)					[2](394688650,394688226)	[1](394688653)	[2](394688654,394688230)	[1](394687866)	[1](394687867)	[1](394689133)	[1](394687686)										[1](394686806)	[5](394689315,394688651,394688471,394688227,394687864)				[1](394687865)		[2](394688652,394688228)		[11](394689525,394689135,394689134,394689204,394688971,394686972,394686822,394686438,394686202,394685871,394685743)			[1](394688513)
	Leptospira interrogans	GCF_001569065.1	Contig	Spirochaetota	Leptospirae	Leptospirales	Leptospiraceae				[1](24606735)	[1](24606734)	[1](24606086)										[1](24609262)		[1](24608422)	[1](24608418)				[1](24606884)	[1](24606885)			[1](24606535)	[3](24608440,24608420,24606736)				[1](24608421)				[10](24608853,24608812,24608211,24608205,24608037,24607551,24607530,24606252,24606123,24605658)			[1](24605288)
	Leptospira interrogans	GCF_001567905.1	Contig	Spirochaetota	Leptospirae	Leptospirales	Leptospiraceae				[1](24412812)	[1](24412813)	[1](24413138)										[1](24413441)		[1](24413349)	[1](24413345)		[1](24413346)		[1](24414381)	[1](24414380)			[1](24413260)	[3](24413347,24412811,24412479)				[1](24413348)				[10](24416131,24415655,24415644,24415614,24415421,24414541,24414092,24413557,24413550,24412656)			[1](24415770)
	Leptospira interrogans	GCF_001568605.1	Contig	Spirochaetota	Leptospirae	Leptospirales	Leptospiraceae				[1](24516562)	[1](24516563)	[1](24514036)										[1](24513402)		[1](24513126)	[1](24513122)		[1](24513123)		[1](24516900)	[1](24516901)			[1](24515580)	[3](24516561,24516239,24513124)				[1](24513125)				[9](24516730,24516191,24515776,24515770,24515136,24515008,24514986,24516914,24513198)			[1](24516507)
	Leptospira interrogans	GCF_001568105.1	Contig	Spirochaetota	Leptospirae	Leptospirales	Leptospiraceae				[1](24453355)	[1](24453356)	[1](24455808)										[1](24453278)		[1](24455940)	[1](24455936)		[1](24455937)		[1](24456159)	[1](24456160)			[1](24455370)	[3](24455938,24455021,24453354)				[1](24455939)				[11](24455327,24455181,24455149,24454427,24454405,24456327,24452903,24452749,24452742,24452465,24452056)			[1](24454634)
	Leptospira interrogans	GCF_001568175.1	Contig	Spirochaetota	Leptospirae	Leptospirales	Leptospiraceae					[1](24470053)	[1](24470740)										[1](24471339)		[1](24472117)	[1](24472121)		[1](24472120)		[1](24472145)	[1](24472144)			[1](24469423)	[3](24472119,24470087,24470055)				[1](24472118)				[10](24473084,24472406,24472399,24472156,24471724,24471681,24470693,24470671,24470168,24469489)			[1](24469734)
	Leptospira interrogans	GCF_001567735.1	Contig	Spirochaetota	Leptospirae	Leptospirales	Leptospiraceae				[1](24374879)	[1](24374878)	[1](24374915)										[1](24373057)		[1](24375865)	[1](24375861)		[1](24375862)		[1](24375188)	[1](24375189)			[1](24375793)	[3](24375863,24374880,24373271)				[1](24375864)				[10](24376710,24376676,24376574,24376533,24376526,24376387,24375633,24373954,24373241,24372885)			[1](24375050)
	Leptospira interrogans	GCF_001567805.1	Contig	Spirochaetota	Leptospirae	Leptospirales	Leptospiraceae				[1](24386132)	[1](24386131)	[1](24390055)										[1](24387671)		[1](24387299)	[1](24387295)		[1](24387296)		[1](24387863)	[1](24387864)			[1](24387262)	[3](24388052,24387297,24386133)				[1](24387298)				[11](24388782,24388634,24388628,24388102,24387474,24387164,24386946,24386672,24386563,24386178,24386157)			[1](24386891)
	Leptospira interrogans	GCF_001567745.1	Contig	Spirochaetota	Leptospirae	Leptospirales	Leptospiraceae				[1](24379130)	[1](24379129)	[1](24378067)										[1](24379687)		[1](24379301)	[1](24379297)		[1](24379298)		[1](24380778)	[1](24380779)			[1](24380072)	[3](24379299,24379131,24377991)				[1](24379300)				[11](24381430,24380890,24380603,24380597,24379916,24379224,24378602,24378091,24377862,24377536,24377515)			[1](24379825)
	Leptospira interrogans	GCF_001567945.1	Contig	Spirochaetota	Leptospirae	Leptospirales	Leptospiraceae				[1](24416662)	[1](24416661)	[1](24419822)										[1](24420433)		[1](24418158)	[1](24418162)				[1](24416475)	[1](24416474)			[1](24419382)	[3](24418160,24417067,24416663)				[1](24418159)				[10](24420359,24419433,24419097,24418680,24418659,24418357,24417728,24417508,24417091,24417085)			[1](24419576)
	Leptospira interrogans	GCF_001568265.1	Contig	Spirochaetota	Leptospirae	Leptospirales	Leptospiraceae				[1](24489848)	[1](24489847)	[1](24487647)										[1](24487462)		[1](24488508)	[1](24488504)		[1](24488505)		[1](24491327)	[1](24491326)			[1](24490439)	[3](24491193,24489849,24488506)				[1](24488507)				[13](24490569,24490390,24490335,24489882,24489666,24488733,24488726,24491356,24488437,24488420,24488251,24487456,24487173)			[1](24491082)
	Leptospira interrogans	GCF_002074835.1	Contig	Spirochaetota	Leptospirae	Leptospirales	Leptospiraceae				[1](24664525)	[1](24664526)	[1](24661250)										[1](24662799)		[1](24664565)	[1](24664561)		[1](24664562)		[1](24663356)	[1](24663357)			[1](24663500)	[3](24664563,24664524,24662407)				[1](24664564)				[11](24664784,24663947,24663803,24663797,24663425,24662700,24662690,24661858,24661643,24661625,24660882)			[1](24663573)
	Leptospira interrogans	GCF_001568285.1	Contig	Spirochaetota	Leptospirae	Leptospirales	Leptospiraceae				[1](24493056)	[1](24493057)	[1](24494446)										[1](24492069)		[1](24494334)	[1](24494330)		[1](24494331)		[1](24493429)	[1](24493428)			[1](24494582)	[3](24494930,24494332,24493055)				[1](24494333)				[12](24495569,24495003,24494806,24494069,24493029,24493022,24492755,24492419,24492246,24491698,24491583,24491561)			[1](24493255)
	Leptospira interrogans	GCF_001568535.1	Contig	Spirochaetota	Leptospirae	Leptospirales	Leptospiraceae				[1](24500794)	[1](24500793)	[1](24503546)										[1](24503080)		[1](24503213)	[1](24503217)		[1](24503216)		[1](24503076)	[1](24503075)			[1](24502134)	[3](24503215,24501826,24500795)				[1](24503214)				[11](24502969,24502948,24502255,24502151,24501183,24501125,24501118,24500826,24500765,24500548,24500410)			[1](24503885)
	Leptospira interrogans	GCF_001569125.1	Contig	Spirochaetota	Leptospirae	Leptospirales	Leptospiraceae				[1](24619048)	[1](24619047)	[1](24621651)										[1](24620325)		[1](24620682)	[1](24620686)		[1](24620685)		[1](24620775)	[1](24620776)			[1](24621787)	[3](24620684,24619049,24618426)				[1](24620683)				[11](24622713,24622539,24621739,24621492,24621439,24621318,24620453,24619233,24619227,24619146,24618666)			[1](24620559)
	Leptospira interrogans	GCF_001584245.1	Contig	Spirochaetota	Leptospirae	Leptospirales	Leptospiraceae				[1](24626657)	[1](24626656)	[1](24626199)										[1](24623148)		[1](24625359)	[1](24625355)		[1](24625356)		[1](24624824)	[1](24624825)			[1](24625195)	[3](24626658,24625357,24623437)				[1](24625358)				[13](24626705,24626684,24626450,24625519,24623965,24623821,24623814,24623712,24623689,24623586,24623226,24623224,24622749)			[1](24626484)
	Leptospira interrogans	GCF_001567785.1	Contig	Spirochaetota	Leptospirae	Leptospirales	Leptospiraceae				[1](24384590)	[1](24384589)	[1](24384228)										[1](24384134)		[1](24384051)	[1](24384047)		[1](24384048)		[1](24385065)	[1](24385066)			[1](24384667)	[3](24384591,24384049,24382334)				[1](24384050)				[10](24385818,24385714,24385667,24384253,24384067,24384061,24382851,24382138,24381832,24381679)			[1](24385324)
	Leptospira interrogans	GCF_001569075.1	Contig	Spirochaetota	Leptospirae	Leptospirales	Leptospiraceae				[1](24611582)	[1](24611583)	[1](24611652)										[1](24612514)		[1](24610518)	[1](24610514)		[1](24610515)		[1](24612818)	[1](24612817)			[1](24611260)	[3](24612994,24611581,24610516)				[1](24610517)				[13](24613685,24613386,24612422,24611499,24611116,24611047,24611002,24610940,24610258,24610220,24609919,24609489,24609483)			[1](24611475)
	Leptospira interrogans	GCF_001568805.1	Contig	Spirochaetota	Leptospirae	Leptospirales	Leptospiraceae				[1](24558556)	[1](24558555)	[1](24557914)										[1](24559721)		[1](24560791)	[1](24560795)		[1](24560794)		[1](24559479)	[1](24559480)			[1](24559569)	[3](24560793,24558557,24557955)				[1](24560792)				[10](24562175,24560817,24560444,24560369,24560166,24560008,24560001,24559765,24559504,24559061)			[1](24561657)
	Leptospira interrogans	GCF_001569045.1	Contig	Spirochaetota	Leptospirae	Leptospirales	Leptospiraceae				[1](24601886)	[1](24601887)	[1](24601971)												[1](24604632)	[1](24604628)				[1](24603374)	[1](24603373)			[1](24603093)	[3](24604630,24601885,24601616)				[1](24604631)				[10](24602986,24602745,24602647,24602487,24604524,24604518,24604460,24602045,24601345,24601324)			[1](24602939)
	Leptospira interrogans	GCF_900156205.1	Scaffold	Spirochaetota	Leptospirae	Leptospirales	Leptospiraceae				[1](24684463)	[1](24684464)	[1](24683352)										[1](24683622)		[1](24683182)	[1](24683186)		[1](24683185)		[1](24686261)	[1](24686262)			[1](24685415)	[3](24686449,24684462,24683184)				[1](24683183)				[11](24686688,24685840,24685818,24685605,24685236,24684921,24684851,24683810,24683047,24682865,24682688)			[1](24685291)
	Leptospira interrogans	GCF_001568995.1	Contig	Spirochaetota	Leptospirae	Leptospirales	Leptospiraceae				[1](24593531)	[1](24593532)	[1](24595135)										[1](24594885)		[1](24594433)	[1](24594429)		[1](24594430)		[1](24596373)	[1](24596372)			[1](24594688)	[3](24595046,24594431,24593530)				[1](24594432)				[11](24596218,24595966,24595209,24595118,24594910,24594741,24594605,24593874,24593754,24593748,24593139)			[1](24593803)
	Leptospira interrogans	GCF_001568125.1	Contig	Spirochaetota	Leptospirae	Leptospirales	Leptospiraceae				[1](24459595)	[1](24459594)	[1](24457643)										[1](24458079)		[1](24458177)	[1](24458181)		[1](24458180)		[1](24459537)	[1](24459538)			[1](24458905)	[3](24459596,24458852,24458179)				[1](24458178)				[10](24460513,24460151,24459054,24459032,24458159,24458136,24457918,24457751,24456424,24456418)			[1](24456728)
	Leptospira interrogans	GCF_001568965.1	Contig	Spirochaetota	Leptospirae	Leptospirales	Leptospiraceae					[1](24584404)	[1](24587811)										[1](24587490)		[1](24584457)	[1](24584453)		[1](24584454)		[1](24586533)	[1](24586532)			[1](24585297)	[3](24587698,24584455,24584402)				[1](24584456)				[11](24587724,24587228,24587221,24587043,24586318,24585814,24584964,24584649,24584628,24583928,24583870)			[1](24585456)
	Leptospira interrogans	GCF_001567815.1	Contig	Spirochaetota	Leptospirae	Leptospirales	Leptospiraceae				[1](24391000)	[1](24390999)	[1](24394514)										[1](24394227)		[1](24390545)	[1](24390549)		[1](24390548)		[1](24393998)	[1](24393997)			[1](24390585)	[3](24393822,24391001,24390547)				[1](24390546)				[11](24395032,24394423,24392933,24392397,24392391,24392245,24391537,24391049,24391027,24390885,24390674)			[1](24390923)
	Leptospira interrogans	GCF_001568885.1	Contig	Spirochaetota	Leptospirae	Leptospirales	Leptospiraceae				[1](24578520)	[1](24578519)	[1](24578566)										[1](24576777)		[1](24578443)	[1](24578447)		[1](24578446)		[1](24579522)	[1](24579523)			[1](24577244)	[3](24578661,24578521,24578445)				[1](24578444)				[11](24578988,24577759,24577499,24577353,24577347,24577220,24579641,24576481,24576300,24576173,24576151)			[1](24577091)
	Leptospira interrogans	GCF_001567825.1	Contig	Spirochaetota	Leptospirae	Leptospirales	Leptospiraceae				[1](24398687)	[1](24398688)	[1](24396338)										[1](24396590)		[1](24397111)	[1](24397107)		[1](24397108)		[1](24397052)	[1](24397053)			[1](24397376)	[3](24398686,24397109,24395445)				[1](24397110)				[9](24399100,24398911,24397325,24397006,24397000,24396801,24396779,24395819,24395109)			[1](24397969)
	Leptospira interrogans	GCF_001568845.1	Contig	Spirochaetota	Leptospirae	Leptospirales	Leptospiraceae				[1](24569846)	[1](24569845)	[1](24570639)										[1](24567994)		[1](24567477)	[1](24567481)		[1](24567480)		[1](24569332)	[1](24569333)			[1](24570349)	[3](24569847,24567479,24566823)				[1](24567478)				[10](24570327,24569072,24568920,24568898,24568324,24568195,24568189,24567763,24567579,24566969)			[1](24567337)
	Leptospira interrogans	GCF_001567835.1	Contig	Spirochaetota	Leptospirae	Leptospirales	Leptospiraceae				[1](24401421)	[1](24401422)	[1](24399518)										[1](24401666)		[1](24402016)	[1](24402020)		[1](24402019)		[1](24403367)	[1](24403368)			[1](24400938)	[3](24402018,24401843,24401420)				[1](24402017)				[11](24403132,24402706,24401299,24401279,24400959,24400693,24400639,24400385,24400153,24400146,24399290)			[1](24401734)
	Leptospira interrogans	GCF_001567975.1	Contig	Spirochaetota	Leptospirae	Leptospirales	Leptospiraceae				[1](24427616)	[1](24427615)	[1](24427472)										[1](24425340)		[1](24426123)	[1](24426119)		[1](24426120)		[1](24427986)	[1](24427987)			[1](24425404)	[3](24427685,24427617,24426121)				[1](24426122)				[10](24429319,24429296,24429289,24428930,24428354,24428322,24427935,24426775,24425353,24425218)			[1](24428909)
	Leptospira interrogans	GCF_001567885.1	Contig	Spirochaetota	Leptospirae	Leptospirales	Leptospiraceae				[1](24406365)	[1](24406364)	[1](24404311)										[1](24404042)		[1](24407160)	[1](24407164)		[1](24407163)		[1](24405882)	[1](24405883)			[1](24406262)	[3](24407549,24407162,24406366)				[1](24407161)				[11](24407740,24407659,24407595,24407364,24406704,24406399,24406384,24406318,24406151,24405280,24405256)			[1](24404484)
	Leptospira interrogans	GCF_001568025.1	Contig	Spirochaetota	Leptospirae	Leptospirales	Leptospiraceae				[1](24436649)	[1](24436648)	[1](24434436)										[1](24437889)		[1](24435169)	[1](24435173)		[1](24435172)		[1](24438588)	[1](24438587)			[1](24435276)	[3](24437375,24436650,24435171)				[1](24435170)				[10](24438537,24438125,24437323,24437317,24436924,24436790,24436201,24435897,24434862,24434573)			[1](24435528)
	Leptospira interrogans	GCF_001568775.1	Contig	Spirochaetota	Leptospirae	Leptospirales	Leptospiraceae				[1](24554526)	[1](24554527)	[1](24556096)										[1](24554512)		[1](24557346)	[1](24557342)		[1](24557343)		[1](24555556)	[1](24555557)			[1](24555771)	[3](24557344,24556128,24554525)				[1](24557345)				[10](24557283,24557261,24556714,24556315,24556307,24555835,24554840,24554256,24553996,24553601)			[1](24556673)
	Leptospira interrogans	GCF_001568065.1	Contig	Spirochaetota	Leptospirae	Leptospirales	Leptospiraceae				[1](24445935)	[1](24445936)	[1](24446038)										[1](24444714)		[1](24444305)	[1](24444301)		[1](24444302)		[1](24446576)	[1](24446575)			[1](24446108)	[3](24445934,24445285,24444303)				[1](24444304)				[10](24447079,24446960,24446762,24446590,24446138,24444383,24443647,24443627,24443435,24443428)			[1](24443696)
	Leptospira interrogans	GCF_001568135.1	Contig	Spirochaetota	Leptospirae	Leptospirales	Leptospiraceae				[1](24461955)	[1](24461956)	[1](24461563)										[1](24463017)		[1](24463801)	[1](24463797)		[1](24463798)		[1](24463560)	[1](24463559)				[3](24464063,24463799,24461954)				[1](24463800)				[11](24464849,24464614,24464441,24464434,24464229,24463572,24462642,24462439,24461927,24461906,24461298)			[1](24463746)
	Leptospira interrogans	GCF_001542585.1	Contig	Spirochaetota	Leptospirae	Leptospirales	Leptospiraceae				[1](24345577)	[1](24345578)	[1](24344059)										[1](24344394)		[1](24345449)	[1](24345453)		[1](24345452)		[1](24345825)	[1](24345824)			[1](24346237)	[3](24345576,24345451,24343866)				[1](24345450)				[12](24345882,24345861,24345242,24345220,24347334,24347233,24346910,24346514,24346507,24346502,24343949,24343547)			[1](24346835)
	Leptospira interrogans	GCF_001568765.1	Contig	Spirochaetota	Leptospirae	Leptospirales	Leptospiraceae				[1](24550203)	[1](24550204)	[1](24552650)										[1](24549201)		[1](24550310)	[1](24550314)		[1](24550313)		[1](24552774)	[1](24552773)			[1](24549988)	[3](24550762,24550312,24550202)				[1](24550311)				[10](24552728,24551359,24550919,24550912,24550720,24550698,24550673,24549772,24549723,24549432)			[1](24550645)
	Leptospira interrogans	GCF_001567645.1	Contig	Spirochaetota	Leptospirae	Leptospirales	Leptospiraceae				[1](24352790)	[1](24352791)	[1](24354696)										[1](24352583)		[1](24351783)	[1](24351787)		[1](24351786)		[1](24353072)	[1](24353071)			[1](24354856)	[3](24353486,24352789,24351785)				[1](24351784)				[11](24355612,24355488,24355466,24355216,24355209,24354204,24353266,24352224,24352031,24351731,24351713)			[1](24355267)
	Leptospira interrogans	GCF_001568735.1	Contig	Spirochaetota	Leptospirae	Leptospirales	Leptospiraceae				[1](24545014)	[1](24545015)	[1](24545816)										[1](24546594)		[1](24546723)	[1](24546727)		[1](24546726)		[1](24546946)	[1](24546945)			[1](24547037)	[3](24546725,24546682,24545013)				[1](24546724)				[11](24548301,24547853,24547211,24546833,24546242,24545502,24545494,24545084,24545062,24544365,24544183)			[1](24548079)
	Leptospira interrogans	GCF_001567675.1	Contig	Spirochaetota	Leptospirae	Leptospirales	Leptospiraceae				[1](24361515)	[1](24361514)	[1](24363685)										[1](24360197)		[1](24362120)	[1](24362124)		[1](24362123)		[1](24364103)	[1](24364104)			[1](24362409)	[3](24362122,24361799,24361516)				[1](24362121)				[10](24364000,24362695,24362141,24361527,24360596,24360415,24360409,24360390,24360118,24360096)			[1](24361320)
	Leptospira interrogans	GCF_001568205.1	Contig	Spirochaetota	Leptospirae	Leptospirales	Leptospiraceae				[1](24475056)	[1](24475055)	[1](24477323)										[1](24476272)		[1](24477401)	[1](24477397)		[1](24477398)		[1](24475773)	[1](24475774)			[1](24475027)	[3](24477399,24475057,24474428)				[1](24477400)				[11](24478193,24477821,24476369,24475708,24475676,24475670,24475196,24474786,24474225,24474204,24474067)			[1](24477458)
	Leptospira interrogans	GCF_001567725.1	Contig	Spirochaetota	Leptospirae	Leptospirales	Leptospiraceae				[1](24368827)	[1](24368828)	[1](24370845)										[1](24370561)		[1](24370150)	[1](24370154)		[1](24370153)		[1](24369881)	[1](24369882)			[1](24371393)	[3](24370395,24370152,24368826)				[1](24370151)				[11](24370687,24370336,24370330,24369660,24372695,24372140,24372119,24371694,24369019,24368770,24368662)			[1](24371809)
	Leptospira interrogans	GCF_001568215.1	Contig	Spirochaetota	Leptospirae	Leptospirales	Leptospiraceae				[1](24479712)	[1](24479711)	[1](24480133)										[1](24479917)		[1](24479592)	[1](24479596)		[1](24479595)		[1](24479384)	[1](24479383)			[1](24482308)	[3](24479713,24479594,24479092)				[1](24479593)				[10](24482474,24482231,24481092,24481086,24480401,24480036,24479803,24479557,24479535,24479227)			[1](24481008)
	Leptospira interrogans	GCF_002370075.1	Contig	Spirochaetota	Leptospirae	Leptospirales	Leptospiraceae				[1](24673499)	[1](24673500)	[1](24673062)										[1](24670604)		[1](24672662)	[1](24672658)		[1](24672659)		[1](24673714)	[1](24673713)			[1](24671836)	[3](24673498,24672660,24669932)				[1](24672661)				[10](24673358,24672875,24671128,24671121,24670914,24669576,24669425,24669403,24669299,24669189)			[1](24671875)
	Leptospira interrogans	GCF_001567895.1	Contig	Spirochaetota	Leptospirae	Leptospirales	Leptospiraceae				[1](24410060)	[1](24410061)	[1](24409114)										[1](24410723)		[1](24410628)	[1](24410632)		[1](24410631)		[1](24411772)	[1](24411771)			[1](24408181)	[3](24410630,24410059,24409960)				[1](24410629)				[11](24411493,24411068,24410457,24410436,24410203,24410196,24409810,24409543,24409385,24409233,24408061)			[1](24410344)
	Leptospira interrogans	GCF_001567965.1	Contig	Spirochaetota	Leptospirae	Leptospirales	Leptospiraceae				[1](24420921)	[1](24420920)	[1](24422986)										[1](24422717)		[1](24420825)	[1](24420829)		[1](24420828)		[1](24424276)	[1](24424277)			[1](24421815)	[3](24423461,24420922,24420827)				[1](24420826)				[10](24424934,24424732,24424630,24423720,24423485,24422613,24421372,24421349,24421343,24420661)			[1](24424266)
	Leptospira interrogans	GCF_001568725.1	Contig	Spirochaetota	Leptospirae	Leptospirales	Leptospiraceae				[1](24541604)	[1](24541605)	[1](24543358)										[1](24542051)		[1](24541724)	[1](24541728)		[1](24541727)		[1](24539987)	[1](24539988)			[1](24539962)	[3](24541787,24541726,24541603)				[1](24541725)				[11](24543645,24543258,24542859,24542820,24542696,24541842,24541536,24541530,24540691,24540028,24540006)			[1](24542510)
	Leptospira interrogans	GCF_001568985.1	Contig	Spirochaetota	Leptospirae	Leptospirales	Leptospiraceae				[1](24589039)	[1](24589040)	[1](24588583)										[1](24590025)			[1](24591089)		[1](24591090)		[1](24590329)	[1](24590330)			[1](24590983)	[3](24591504,24591091,24589038)				[1](24591092)				[11](24592389,24590636,24590545,24589944,24592158,24591863,24591450,24591348,24590864,24590857,24589105)			[1](24589568)
	Leptospira interrogans	GCF_001568695.1	Contig	Spirochaetota	Leptospirae	Leptospirales	Leptospiraceae				[1](24535132)	[1](24535133)	[1](24535710)										[1](24539224)		[1](24535248)	[1](24535244)		[1](24535245)		[1](24535366)	[1](24535365)			[1](24534976)	[3](24538071,24535246,24535131)				[1](24535247)				[10](24539107,24537928,24537701,24537694,24537629,24537300,24536548,24535802,24535340,24535318)			[1](24538050)
	Leptospira interrogans	GCF_001568855.1	Contig	Spirochaetota	Leptospirae	Leptospirales	Leptospiraceae				[1](24572213)	[1](24572212)	[1](24572774)										[1](24572004)		[1](24570996)	[1](24570992)		[1](24570993)		[1](24571429)	[1](24571428)			[1](24571789)	[3](24572214,24570994,24570933)				[1](24570995)				[10](24574331,24574138,24573134,24573062,24572800,24572793,24575039,24574990,24574435,24571754)			[1](24572369)
	Leptospira interrogans	GCF_001568685.1	Contig	Spirochaetota	Leptospirae	Leptospirales	Leptospiraceae				[1](24534120)	[1](24534121)	[1](24532573)										[1](24531033)		[1](24530800)	[1](24530796)		[1](24530797)		[1](24534534)	[1](24534535)			[1](24533552)	[3](24534119,24531580,24530798)				[1](24530799)				[10](24534334,24533737,24532981,24532655,24531800,24531647,24530949,24530927,24530774,24530768)			[1](24532895)
	Leptospira interrogans	GCF_001567985.1	Contig	Spirochaetota	Leptospirae	Leptospirales	Leptospiraceae					[1](24431836)	[1](24429839)										[1](24429743)		[1](24431998)	[1](24432002)		[1](24432001)		[1](24432049)	[1](24432048)			[1](24430479)	[3](24432234,24432000,24431838)				[1](24431999)				[10](24433988,24433768,24433662,24433656,24433270,24432611,24432421,24432225,24430798,24430671)			[1](24431717)
	Leptospira interrogans	GCF_001568655.1	Contig	Spirochaetota	Leptospirae	Leptospirales	Leptospiraceae				[1](24527941)	[1](24527942)	[1](24528294)										[1](24527289)		[1](24530054)	[1](24530058)		[1](24530057)		[1](24529918)	[1](24529919)			[1](24526621)	[3](24530056,24528046,24527940)				[1](24530055)				[10](24530356,24530149,24529744,24528538,24528251,24528106,24527279,24526526,24526479,24526254)			[1](24529445)
	Leptospira interrogans	GCF_001568075.1	Contig	Spirochaetota	Leptospirae	Leptospirales	Leptospiraceae				[1](24450750)	[1](24450751)	[1](24449666)										[1](24449806)		[1](24451774)	[1](24451778)		[1](24451777)		[1](24448342)	[1](24448343)			[1](24450175)	[3](24451776,24450749,24448724)				[1](24451775)				[11](24451975,24451703,24451281,24451173,24450834,24450235,24449513,24449486,24448903,24448634,24448024)			[1](24448960)
	Leptospira interrogans	GCF_001568645.1	Contig	Spirochaetota	Leptospirae	Leptospirales	Leptospiraceae				[1](24522704)	[1](24522703)	[1](24522038)										[1](24524635)		[1](24524316)	[1](24524320)		[1](24524319)		[1](24523733)	[1](24523732)			[1](24523554)	[3](24525209,24524318,24522705)				[1](24524317)				[11](24525860,24525584,24524840,24524521,24524499,24523451,24523444,24523299,24523042,24522820,24522321)			[1](24522205)
	Leptospira interrogans	GCF_001567655.1	Contig	Spirochaetota	Leptospirae	Leptospirales	Leptospiraceae				[1](24356954)	[1](24356955)	[1](24356332)										[1](24359847)		[1](24358258)	[1](24358254)		[1](24358255)		[1](24358961)	[1](24358962)			[1](24359692)	[3](24358256,24356953,24356868)				[1](24358257)				[10](24360037,24359767,24358863,24358857,24358196,24358174,24358152,24358013,24356586,24356097)			[1](24357512)
	Leptospira interrogans	GCF_001568615.1	Contig	Spirochaetota	Leptospirae	Leptospirales	Leptospiraceae				[1](24518191)	[1](24518190)	[1](24519850)										[1](24520163)		[1](24518472)	[1](24518468)		[1](24518469)		[1](24518837)	[1](24518838)			[1](24519338)	[3](24518470,24518303,24518192)				[1](24518471)				[13](24520659,24520581,24520493,24520281,24520234,24519886,24519775,24519185,24518947,24518166,24518030,24518024,24517896)			[1](24518914)
	Leptospira interrogans	GCF_002370085.2	Scaffold	Spirochaetota	Leptospirae	Leptospirales	Leptospiraceae				[1](24677991)	[1](24677992)	[1](24678170)										[1](24673894)		[1](24675440)	[1](24675444)		[1](24675443)		[1](24676455)	[1](24676456)			[1](24676437)	[3](24677990,24676882,24675442)				[1](24675441)				[12](24677965,24677944,24677718,24677373,24677242,24677235,24676711,24675259,24675257,24674938,24674873,24674126)			[1](24675086)
	Leptospira interrogans	GCF_001568155.1	Contig	Spirochaetota	Leptospirae	Leptospirales	Leptospiraceae				[1](24465358)	[1](24465357)	[1](24465628)										[1](24467869)		[1](24468600)	[1](24468604)		[1](24468603)		[1](24466963)	[1](24466964)			[1](24469004)	[3](24468602,24465587,24465359)				[1](24468601)				[10](24469345,24468947,24468476,24467964,24467958,24466888,24466438,24465785,24465438,24465416)			[1](24467586)
	Leptospira interrogans	GCF_001569005.1	Contig	Spirochaetota	Leptospirae	Leptospirales	Leptospiraceae				[1](24598825)	[1](24598824)	[1](24600139)										[1](24597333)		[1](24598427)	[1](24598431)		[1](24598430)		[1](24600636)	[1](24600637)			[1](24600292)	[3](24599244,24598826,24598429)				[1](24598428)				[10](24600366,24600273,24599967,24599945,24599553,24599207,24598617,24598611,24598274,24596995)			[1](24600404)
	Leptospira interrogans	GCF_001568815.1	Contig	Spirochaetota	Leptospirae	Leptospirales	Leptospiraceae				[1](24562836)	[1](24562835)	[1](24563881)										[1](24564277)		[1](24564119)	[1](24564115)		[1](24564116)		[1](24563635)	[1](24563636)			[1](24563290)	[3](24564117,24562837,24562468)				[1](24564118)				[11](24566047,24565979,24565445,24565381,24565295,24564652,24564242,24564236,24563735,24562850,24562658)			[1](24563450)
	Leptospira interrogans	GCF_001568565.1	Contig	Spirochaetota	Leptospirae	Leptospirales	Leptospiraceae				[1](24505542)	[1](24505543)	[1](24507497)										[1](24508475)		[1](24505947)	[1](24505951)		[1](24505950)		[1](24507312)	[1](24507311)			[1](24504777)	[3](24505949,24505541,24504546)				[1](24505948)				[10](24508216,24507933,24507519,24507393,24505305,24505299,24505194,24505046,24504616,24504595)			[1](24506584)
	Leptospira interrogans	GCF_001568525.1	Contig	Spirochaetota	Leptospirae	Leptospirales	Leptospiraceae				[1](24496485)	[1](24496484)	[1](24497460)										[1](24498733)		[1](24495901)	[1](24495905)		[1](24495904)		[1](24498345)	[1](24498346)			[1](24499521)	[3](24496486,24495903,24495622)				[1](24495902)				[10](24499415,24499394,24499272,24497967,24497897,24497739,24497120,24497113,24496231,24496086)			[1](24497796)
	Leptospira interrogans	GCF_001568225.1	Contig	Spirochaetota	Leptospirae	Leptospirales	Leptospiraceae				[1](24482749)	[1](24482750)	[1](24483716)										[1](24483942)		[1](24483350)	[1](24483346)		[1](24483347)		[1](24482928)	[1](24482929)			[1](24485588)	[3](24484158,24483348,24482748)				[1](24483349)				[10](24485944,24485789,24485737,24485419,24485269,24484499,24484478,24486560,24486488,24486439)			[1](24483879)
	Leptospira interrogans	GCF_001568575.1	Contig	Spirochaetota	Leptospirae	Leptospirales	Leptospiraceae				[1](24510998)	[1](24510997)	[1](24509890)										[1](24512074)		[1](24510475)	[1](24510479)		[1](24510478)		[1](24512546)	[1](24512547)			[1](24512323)	[3](24510999,24510477,24509609)				[1](24510476)				[9](24512693,24512511,24512428,24511062,24511056,24510016,24509651,24509629,24509247)			[1](24510950)
	Leptospira interrogans	GCF_001568045.1	Contig	Spirochaetota	Leptospirae	Leptospirales	Leptospiraceae				[1](24439453)	[1](24439452)	[1](24442302)										[1](24441452)		[1](24442227)	[1](24442223)		[1](24442224)		[1](24442880)	[1](24442879)			[1](24439265)	[3](24442225,24440469,24439454)				[1](24442226)				[10](24442690,24442678,24442349,24442088,24442040,24442033,24441827,24441739,24441248,24441227)			[1](24440038)
	Leptospira interrogans	GCF_001568935.1	Contig	Spirochaetota	Leptospirae	Leptospirales	Leptospiraceae				[1](24581292)	[1](24581291)	[1](24579735)										[1](24582687)		[1](24581733)	[1](24581729)		[1](24581730)		[1](24583079)	[1](24583078)			[1](24581826)	[3](24581731,24581545,24581293)				[1](24581732)				[10](24583267,24583261,24582699,24582602,24582180,24581763,24580634,24580607,24580557,24580229)			[1](24583032)
	Leptospira interrogans	GCF_001569105.1	Contig	Spirochaetota	Leptospirae	Leptospirales	Leptospiraceae				[1](24614011)	[1](24614012)	[1](24616415)										[1](24615049)		[1](24614256)	[1](24614260)		[1](24614259)		[1](24617303)	[1](24617302)			[1](24613972)	[3](24617145,24614258,24614010)				[1](24614257)				[11](24617922,24617735,24617531,24615612,24615606,24615476,24615448,24616573,24616313,24614711,24613808)			[1](24614590)
	Leptospira interrogans	GCF_001567705.1	Contig	Spirochaetota	Leptospirae	Leptospirales	Leptospiraceae				[1](24366195)	[1](24366196)	[1](24365261)										[1](24365197)		[1](24367994)	[1](24367998)		[1](24367997)		[1](24368092)	[1](24368093)			[1](24367014)	[3](24367996,24367779,24366194)				[1](24367995)				[10](24368351,24366738,24365814,24365624,24365214,24364914,24364575,24364568,24364481,24364328)			[1](24364655)
	Leptospira interrogans	GCF_001542605.1	Contig	Spirochaetota	Leptospirae	Leptospirales	Leptospiraceae				[1](24349388)	[1](24349389)	[1](24348385)										[1](24348772)		[1](24349818)	[1](24349822)		[1](24349821)		[1](24350182)	[1](24350181)			[1](24350562)	[3](24349820,24349387,24348193)				[1](24349819)				[12](24351437,24351147,24350773,24350766,24350318,24350239,24350218,24349620,24349598,24351528,24348275,24347809)			[1](24351086)
	Leptospira interrogans serovar Australis	GCF_001995205.1	Contig	Spirochaetota	Leptospirae	Leptospirales	Leptospiraceae				[1](24652061)	[1](24652060)	[1](24650354)										[1](24648572)		[1](24649463)	[1](24649459)		[1](24649460)		[1](24648955)	[1](24648954)			[1](24648838)	[3](24652062,24650536,24649461)				[1](24649462)				[13](24652318,24652176,24651972,24651966,24651514,24651365,24649596,24649574,24648891,24648612,24648433,24648266,24648127)			[1](24650342)
	Leptospira interrogans serovar Autumnalis str. LP101	GCF_000244055.1	Contig	Spirochaetota	Leptospirae	Leptospirales	Leptospiraceae				[1](23823896)	[1](23823895)	[1](23823393)										[1](23821793)		[1](23820920)	[1](23820924)		[1](23820923)		[1](23821518)	[1](23821517)			[1](23820973)	[3](23823897,23821333,23820922)				[1](23820921)				[11](23825217,23824546,23824539,23824294,23824252,23824102,23824080,23822912,23821916,23821275,23821096)			[1](23821629)
	Leptospira interrogans serovar Bataviae	GCF_001650015.1	Contig	Spirochaetota	Leptospirae	Leptospirales	Leptospiraceae				[1](24629625)	[1](24629626)	[1](24626971)										[1](24630962)		[1](24627087)	[1](24627083)		[1](24627084)		[1](24626817)	[1](24626818)			[1](24627405)	[3](24630012,24629624,24627085)				[1](24627086)				[10](24630613,24630288,24629566,24629188,24629046,24628955,24628784,24628346,24626775,24626768)			[1](24630303)
	Leptospira interrogans serovar Bataviae str. 2006006959	GCF_000246135.1	Scaffold	Spirochaetota	Leptospirae	Leptospirales	Leptospiraceae				[1](23919130)	[1](23919131)	[1](23919672)										[1](23919420)		[1](23921754)	[1](23921758)				[1](23918658)	[1](23918657)			[1](23919998)	[3](23921756,23919129,23918374)				[1](23921755)				[11](23921658,23921072,23921065,23920659,23919625,23919565,23919309,23918452,23918450,23917913,23917757)			[1](23921864)
	Leptospira interrogans serovar Bataviae str. 2006006976	GCF_000246115.1	Scaffold	Spirochaetota	Leptospirae	Leptospirales	Leptospiraceae				[1](23915084)	[1](23915083)	[1](23915096)										[1](23914552)		[1](23917458)	[1](23917462)				[1](23914913)	[1](23914912)			[1](23915688)	[3](23917460,23915085,23914355)				[1](23917459)				[11](23917524,23916793,23916673,23916666,23916116,23915551,23915249,23915036,23914907,23914155,23914018)			[1](23917416)
	Leptospira interrogans serovar Bataviae str. Kariadi-Satu	GCF_000246275.1	Scaffold	Spirochaetota	Leptospirae	Leptospirales	Leptospiraceae				[1](23941214)	[1](23941213)	[1](23939679)										[1](23940389)		[1](23940771)	[1](23940775)		[1](23940774)		[1](23940062)	[1](23940061)			[1](23943220)	[3](23942337,23941215,23940773)				[1](23940772)				[11](23943090,23940962,23940883,23940863,23940856,23940628,23940580,23940222,23940005,23939949,23939813)			[1](23943177)
	Leptospira interrogans serovar Bataviae str. L1111	GCF_000244015.1	Contig	Spirochaetota	Leptospirae	Leptospirales	Leptospiraceae				[1](23818074)	[1](23818073)	[1](23819485)										[1](23817688)		[1](23820415)	[1](23820419)		[1](23820418)		[1](23819867)	[1](23819866)			[1](23820455)	[3](23820417,23818862,23818075)				[1](23820416)				[12](23819315,23819101,23818666,23818602,23818317,23818100,23817886,23818122,23817515,23817509,23817097,23816846)			[1](23816243)
	Leptospira interrogans serovar Bataviae str. Swart	GCF_000246255.1	Scaffold	Spirochaetota	Leptospirae	Leptospirales	Leptospiraceae				[1](23936001)	[1](23936000)	[1](23935682)										[1](23938148)		[1](23938838)	[1](23938834)		[1](23938835)		[1](23936608)	[1](23936607)			[1](23937147)	[3](23938836,23936198,23936002)				[1](23938837)				[11](23938797,23937488,23937032,23936335,23936271,23935888,23935823,23935774,23935637,23937727,23937720)			[1](23939020)
	Leptospira interrogans serovar Bataviae str. UT234	GCF_000246595.1	Scaffold	Spirochaetota	Leptospirae	Leptospirales	Leptospiraceae				[1](23982416)	[1](23982415)	[1](23983439)										[1](23982373)		[1](23984011)	[1](23984007)		[1](23984008)		[1](23985951)	[1](23985952)			[1](23986375)	[3](23985906,23984009,23982417)				[1](23984010)				[11](23986080,23985800,23984951,23984945,23984823,23984801,23984324,23983935,23983485,23983281,23982590)			[1](23986393)
	Leptospira interrogans serovar Bim str. P2529	GCF_000246535.1	Scaffold	Spirochaetota	Leptospirae	Leptospirales	Leptospiraceae				[1](23974088)	[1](23974087)	[1](23977104)										[1](23976058)		[1](23976249)	[1](23976253)		[1](23976252)		[1](23973698)	[1](23973697)			[1](23977122)	[3](23976251,23974089,23977641)				[1](23976250)				[13](23976792,23975776,23975429,23974561,23974308,23977232,23977090,23973823,23973783,23977822,23975294,23975244,23974908)			[1](23975833)
	Leptospira interrogans serovar Bratislava	GCF_001010765.1	Complete Genome	Spirochaetota	Leptospirae	Leptospirales	Leptospiraceae				[1](24306311)	[1](24306312)	[1](24309085)										[1](24307206)		[1](24306787)	[1](24306783)		[1](24306784)		[1](24307419)	[1](24307420)			[1](24306746)	[3](24307605,24306785,24306310)				[1](24306786)				[13](24308884,24308877,24308374,24308373,24307010,24306656,24306282,24306260,24305822,24306459,24305710,24305107,24305563)			[1](24307738)
	Leptospira interrogans serovar Bratislava str. Brem 137	GCF_000246315.1	Scaffold	Spirochaetota	Leptospirae	Leptospirales	Leptospiraceae				[1](23943517)	[1](23943518)	[1](23945595)										[1](23943696)		[1](23943589)	[1](23943593)		[1](23943592)		[1](23947372)	[1](23947371)			[1](23944429)	[3](23946373,23943591,23943516)				[1](23943590)				[11](23946073,23945845,23945796,23945256,23945081,23945059,23944661,23944654,23944647,23943799,23943625)			[1](23945936)
	Leptospira interrogans serovar Bulgarica str. Mallika	GCF_000216375.1	Contig	Spirochaetota	Leptospirae	Leptospirales	Leptospiraceae				[1](23546965)	[1](23546966)	[1](23545280)										[1](23547694)		[1](23545799)	[1](23545795)		[1](23545796)		[1](23543668)	[1](23543667)			[1](23546413)	[3](23547212,23546964,23545797)				[1](23545798)				[11](23546937,23546916,23545969,23545773,23545767,23545140,23545093,23544956,23544544,23544318,23543785)			[1](23544899)
	Leptospira interrogans serovar Canicola	GCF_002916855.1	Scaffold	Spirochaetota	Leptospirae	Leptospirales	Leptospiraceae				[1](24679564)	[1](24679563)	[1](24680589)										[1](24681460)		[1](24679161)	[1](24679157)		[1](24679158)		[1](24682425)	[1](24682424)			[1](24681248)	[3](24682223,24679565,24679159)				[1](24679160)				[12](24681365,24680655,24680653,24680455,24679758,24679612,24679590,24678892,24678886,24678701,24678595,24678415)			[1](24681732)
	Leptospira interrogans serovar Canicola	GCF_001412475.2	Contig	Spirochaetota	Leptospirae	Leptospirales	Leptospiraceae				[1](24330462)	[1](24330463)	[1](24331298)										[1](24331042)		[1](24332758)	[1](24332754)		[1](24332755)		[1](24332726)	[1](24332725)			[1](24332387)	[3](24332756,24332202,24330461)				[1](24332757)				[12](24334044,24334038,24333494,24333289,24333112,24331998,24331353,24330968,24330871,24330764,24330437,24330416)			[1](24330687)
	Leptospira interrogans serovar Canicola	GCF_001417585.1	Contig	Spirochaetota	Leptospirae	Leptospirales	Leptospiraceae				[1](24338689)	[1](24338690)	[1](24335739)										[1](24336935)		[1](24335359)	[1](24335355)		[1](24335356)		[1](24338153)	[1](24338152)			[1](24335189)	[3](24338810,24338688,24335357)				[1](24335358)				[12](24338680,24338084,24337794,24337246,24336628,24336564,24336451,24336414,24335904,24334956,24334872,24334704)			[1](24337451)
	Leptospira interrogans serovar Canicola str. Fiocruz LV133	GCF_000306135.1	Contig	Spirochaetota	Leptospirae	Leptospirales	Leptospiraceae				[1](23999413)	[1](23999412)	[1](23998362)										[1](23996072)		[1](23996374)	[1](23996370)		[1](23996371)		[1](23995740)	[1](23995741)			[1](23996597)	[3](23999606,23999414,23996372)				[1](23996373)				[11](23999461,23999439,23998980,23998872,23998758,23998253,23998247,23997721,23997383,23997029,23995888)			[1](23997648)
	Leptospira interrogans serovar Canicola str. Gui44	GCF_002074815.1	Contig	Spirochaetota	Leptospirae	Leptospirales	Leptospiraceae				[1](24657543)	[1](24657542)	[1](24656770)										[1](24657872)		[1](24659725)	[1](24659721)		[1](24659722)		[1](24656893)	[1](24656894)			[1](24657322)	[3](24657544,24659723,24659561)				[1](24659724)				[11](24658366,24658312,24658306,24658237,24657633,24660846,24660566,24660526,24657244,24657230,24657136)			[1](24656754)
	Leptospira interrogans serovar Canicola str. HAI0024	GCF_000216415.1	Scaffold	Spirochaetota	Leptospirae	Leptospirales	Leptospiraceae				[1](23555244)	[1](23555245)	[1](23553018)										[1](23553504)		[1](23552149)	[1](23552153)				[1](23553740)	[1](23553739)			[1](23554955)	[3](23555550,23555243,23552151)				[1](23552150)				[11](23556052,23555900,23555596,23552472,23552385,23554881,23554874,23554652,23554323,23554067,23553597)			[1](23555171)
	Leptospira interrogans serovar Canicola str. P2655	GCF_000342645.1	Contig	Spirochaetota	Leptospirae	Leptospirales	Leptospiraceae				[1](24042106)	[1](24042107)	[1](24042403)										[1](24041204)		[1](24039220)	[1](24039216)		[1](24039217)		[1](24039411)	[1](24039410)			[1](24041041)	[3](24042105,24040634,24039218)				[1](24039219)				[13](24042693,24042652,24042081,24041952,24040444,24040383,24040377,24040066,24040049,24039724,24039704,24039571,24038695)			[1](24038559)
	Leptospira interrogans serovar Copenhageni	GCF_002073495.2	Complete Genome	Spirochaetota	Leptospirae	Leptospirales	Leptospiraceae				[1](24653507)	[1](24653506)	[1](24656415)										[1](24652869)		[1](24656261)	[1](24656257)		[1](24656258)		[1](24653074)	[1](24653075)			[1](24656223)	[3](24656259,24653264,24653508)				[1](24656260)				[12](24656141,24655937,24655366,24655262,24654675,24654538,24654530,24654021,24654019,24653555,24653534,24652682)			[1](24655883)
	Leptospira interrogans serovar Copenhageni str. 2001025091	GCF_000216075.1	Scaffold	Spirochaetota	Leptospirae	Leptospirales	Leptospiraceae				[1](23520108)	[1](23520109)	[1](23519234)										[1](23518972)		[1](23518496)	[1](23518500)		[1](23518499)		[1](23520782)	[1](23520783)			[1](23518434)	[3](23520236,23520107,23518498)				[1](23518497)				[11](23521729,23521402,23521361,23520411,23520181,23520046,23519792,23519784,23519512,23519165,23518613)			[1](23522041)
	Leptospira interrogans serovar Copenhageni str. 2002000634	GCF_000343005.1	Contig	Spirochaetota	Leptospirae	Leptospirales	Leptospiraceae				[1](24103973)	[1](24103974)	[1](24107341)										[1](24105941)		[1](24103638)	[1](24103634)		[1](24103635)		[1](24107029)	[1](24107028)			[1](24104320)	[3](24106842,24103972,24103636)				[1](24103637)				[12](24107512,24107060,24106195,24106012,24106005,24105948,24105786,24105481,24104592,24103861,24103570,24103548)			[1](24106248)
	Leptospira interrogans serovar Copenhageni str. 2002009669	GCF_000343105.1	Contig	Spirochaetota	Leptospirae	Leptospirales	Leptospiraceae				[1](24119881)	[1](24119882)	[1](24118653)										[1](24117147)		[1](24116257)	[1](24116253)		[1](24116254)		[1](24118604)	[1](24118605)			[1](24116292)	[3](24119880,24119676,24116255)				[1](24116256)				[12](24119856,24119834,24119285,24119021,24118484,24118342,24118143,24117872,24117010,24116908,24116683,24116510)			[1](24116061)
	Leptospira interrogans serovar Copenhageni str. 2006006972	GCF_000343475.1	Contig	Spirochaetota	Leptospirae	Leptospirales	Leptospiraceae				[1](24182665)	[1](24182664)	[1](24186084)										[1](24183577)		[1](24184994)	[1](24184998)		[1](24184997)		[1](24184852)	[1](24184853)			[1](24184089)	[3](24184996,24184390,24182666)				[1](24184995)				[12](24186016,24185517,24185119,24184618,24184273,24183280,24183027,24182712,24182690,24182626,24182625,24182579)			[1](24183494)
	Leptospira interrogans serovar Copenhageni str. 2006006982	GCF_000342985.1	Contig	Spirochaetota	Leptospirae	Leptospirales	Leptospiraceae				[1](24102184)	[1](24102183)	[1](24102936)										[1](24099490)		[1](24099271)	[1](24099267)		[1](24099268)		[1](24101356)	[1](24101357)			[1](24100446)	[3](24102519,24102185,24099269)				[1](24099270)				[11](24103284,24102777,24100972,24100532,24100102,24102263,24102232,24102210,24101383,24101240,24099573)			[1](24102376)
	Leptospira interrogans serovar Copenhageni str. 2006007831	GCF_000216095.1	Scaffold	Spirochaetota	Leptospirae	Leptospirales	Leptospiraceae				[1](23526044)	[1](23526043)	[1](23524359)										[1](23524173)		[1](23525900)	[1](23525904)		[1](23525903)		[1](23523440)	[1](23523441)			[1](23523423)	[3](23526045,23525902,23523812)				[1](23525901)				[11](23525465,23524811,23524795,23524753,23524490,23524038,23523069,23522857,23522809,23522585,23522413)			[1](23525660)
	Leptospira interrogans serovar Copenhageni str. 2007005490	GCF_000342765.1	Contig	Spirochaetota	Leptospirae	Leptospirales	Leptospiraceae				[1](24061984)	[1](24061983)	[1](24061508)										[1](24063194)		[1](24060779)	[1](24060783)		[1](24060782)		[1](24063662)	[1](24063661)			[1](24060751)	[3](24063475,24061985,24060781)				[1](24060780)				[12](24063384,24063073,24063051,24062978,24062906,24062758,24062238,24061440,24061168,24060864,24060613,24060482)			[1](24061688)
	Leptospira interrogans serovar Copenhageni str. 200701182	GCF_000343595.1	Contig	Spirochaetota	Leptospirae	Leptospirales	Leptospiraceae				[1](24203560)	[1](24203559)	[1](24206451)										[1](24203083)		[1](24203313)	[1](24203317)				[1](24206961)	[1](24206960)			[1](24203756)	[3](24205908,24203561,24203315)				[1](24203314)				[10](24206746,24206355,24206079,24204979,24204863,24203868,24203861,24203585,24203275,24203207)			[1](24205296)
	Leptospira interrogans serovar Copenhageni str. Fiocruz L1-130	GCF_000007685.1	Complete Genome	Spirochaetota	Leptospirae	Leptospirales	Leptospiraceae				[1](23508492)	[1](23508491)	[1](23509732)										[1](23507851)		[1](23507491)	[1](23507487)		[1](23507488)		[1](23508062)	[1](23508063)			[1](23507451)	[3](23508493,23508251,23507489)				[1](23507490)				[11](23509530,23509523,23509007,23508540,23508518,23507661,23507367,23507166,23506581,23506472,23505884)			[1](23507112)
	Leptospira interrogans serovar Copenhageni str. Fiocruz LV130	GCF_000217535.2	Contig	Spirochaetota	Leptospirae	Leptospirales	Leptospiraceae				[1](23770326)	[1](23770327)	[1](23771471)										[1](23769827)		[1](23771356)	[1](23771360)		[1](23771359)		[1](23768582)	[1](23768581)			[1](23770968)	[3](23771358,23770325,23770090)				[1](23771357)				[13](23772375,23772009,23771911,23771736,23771453,23771137,23770845,23770627,23770620,23770465,23770048,23768943,23768921)			[1](23769660)
	Leptospira interrogans serovar Copenhageni str. Fiocruz LV192	GCF_000217415.1	Scaffold	Spirochaetota	Leptospirae	Leptospirales	Leptospiraceae				[1](23758457)	[1](23758458)	[1](23758663)										[1](23758912)		[1](23756414)	[1](23756418)		[1](23756417)		[1](23757297)	[1](23757296)			[1](23755523)	[3](23758456,23756763,23756416)				[1](23756415)				[11](23759074,23758568,23758048,23757404,23757150,23756637,23756444,23756164,23756038,23755812,23755755)			[1](23758850)
	Leptospira interrogans serovar Copenhageni str. Fiocruz LV199	GCF_000217395.1	Scaffold	Spirochaetota	Leptospirae	Leptospirales	Leptospiraceae				[1](23748314)	[1](23748315)	[1](23748859)										[1](23750361)		[1](23746699)	[1](23746703)		[1](23746702)		[1](23746607)	[1](23746608)			[1](23747293)	[3](23748313,23746701,23746541)				[1](23746700)				[11](23749045,23748708,23748404,23748227,23748205,23747862,23747780,23747245,23747109,23750393,23750210)			[1](23750180)
	Leptospira interrogans serovar Copenhageni str. Fiocruz LV204	GCF_000217375.1	Scaffold	Spirochaetota	Leptospirae	Leptospirales	Leptospiraceae				[1](23743756)	[1](23743757)	[1](23743125)										[1](23743030)			[1](23745005)		[1](23745004)		[1](23742905)	[1](23744565)			[1](23745219)	[3](23745003,23744650,23743755)				[1](23745002)				[11](23745159,23744959,23744763,23744041,23743929,23743816,23743009,23746409,23746098,23745588,23745439)			[1](23745753)
	Leptospira interrogans serovar Copenhageni str. Fiocruz LV212	GCF_000217355.1	Scaffold	Spirochaetota	Leptospirae	Leptospirales	Leptospiraceae				[1](23739582)	[1](23739581)											[1](23742193)			[1](23740194)		[1](23740195)		[1](23738736)	[1](23738737)			[1](23740746)	[3](23740196,23739583,23740613)				[1](23740197)				[11](23742085,23740029,23739428,23738974,23738948,23738934,23738915,23738878,23738807,23740994,23740972)			[1](23741797)
	Leptospira interrogans serovar Copenhageni str. Fiocruz LV224	GCF_000217335.2	Contig	Spirochaetota	Leptospirae	Leptospirales	Leptospiraceae				[1](23735156)	[1](23735155)	[1](23734986)										[1](23734699)		[1](23736830)	[1](23736826)		[1](23736827)		[1](23737169)	[1](23737170)			[3](23736110,23735902,23737720)	[3](23736883,23736828,23735157)				[1](23736829)				[11](23736223,23736057,23735650,23735643,23734775,23737588,23734473,23734421,23734395,23734302,23733972)			[1](23737078)
	Leptospira interrogans serovar Copenhageni str. Fiocruz LV237	GCF_000343085.1	Contig	Spirochaetota	Leptospirae	Leptospirales	Leptospiraceae				[1](24112549)	[1](24112550)	[1](24115662)										[1](24112955)		[1](24114313)	[1](24114317)		[1](24114316)		[1](24114914)	[1](24114913)			[1](24111866)	[3](24114550,24114315,24112548)				[1](24114314)				[11](24115553,24115416,24115172,24115098,24115008,24115001,24114727,24114143,24112762,24112524,24111995)			[1](24112816)
	Leptospira interrogans serovar Copenhageni str. Fiocruz LV239	GCF_000217315.1	Scaffold	Spirochaetota	Leptospirae	Leptospirales	Leptospiraceae				[1](23732165)	[1](23732164)	[1](23733436)										[1](23732868)		[1](23732657)	[1](23732661)		[1](23732660)		[1](23733581)	[1](23733582)			[1](23732696)	[3](23731055,23732659,23732166)				[1](23732658)				[11](23731594,23731381,23731372,23730919,23730859,23730192,23733375,23733320,23732958,23732645,23732408)			[1](23731285)
	Leptospira interrogans serovar Copenhageni str. Fiocruz LV251	GCF_000217295.2	Contig	Spirochaetota	Leptospirae	Leptospirales	Leptospiraceae				[1](23729414)	[1](23729415)	[1](23726108)										[1](23727049)		[1](23729269)	[1](23729273)		[1](23729272)		[1](23727506)	[1](23727507)			[1](23727090)	[3](23729413,23729271,23726633)				[1](23729270)				[11](23729587,23729564,23729557,23729511,23729489,23728015,23727825,23727464,23727124,23726149,23725918)			[1](23726219)
	Leptospira interrogans serovar Copenhageni str. Fiocruz LV256	GCF_000343535.1	Contig	Spirochaetota	Leptospirae	Leptospirales	Leptospiraceae				[1](24198783)	[1](24198784)	[1](24198278)										[1](24195982)		[1](24197368)	[1](24197372)		[1](24197371)		[1](24196410)	[1](24196411)			[1](24195603)	[3](24196847,24198782,24197370)				[1](24197369)				[14](24196984,24196268,24196267,24198758,24198736,24198609,24198264,24198165,24198158,24198055,24197828,24197730,24195294,24195045)			[1](24198037)
	Leptospira interrogans serovar Copenhageni str. Fiocruz LV2750	GCF_000343615.1	Contig	Spirochaetota	Leptospirae	Leptospirales	Leptospiraceae				[1](24209999)	[1](24210000)	[1](24210696)										[1](24208059)		[1](24207494)	[1](24207490)		[1](24207491)		[1](24209960)	[1](24209961)			[1](24207745)	[3](24211056,24209998,24207492)				[1](24207493)				[11](24211090,24210361,24210235,24209370,24209363,24209067,24209045,24208431,24208268,24207774,24207217)			[1](24209612)
	Leptospira interrogans serovar Copenhageni str. Fiocruz LV2752	GCF_000217255.1	Scaffold	Spirochaetota	Leptospirae	Leptospirales	Leptospiraceae				[1](23718902)	[1](23718901)	[1](23718251)										[1](23720897)		[1](23720792)	[1](23720796)		[1](23720795)		[1](23717249)	[1](23717250)			[1](23720990)	[3](23720794,23720057,23718903)				[1](23720793)				[11](23721067,23719906,23719082,23718834,23718787,23718616,23718579,23718364,23717796,23717717,23717525)			[1](23719279)
	Leptospira interrogans serovar Copenhageni str. Fiocruz LV2755	GCF_000217555.2	Contig	Spirochaetota	Leptospirae	Leptospirales	Leptospiraceae				[1](23772584)	[1](23772585)	[1](23772729)										[1](23773940)		[1](23775409)	[1](23775405)		[1](23775406)		[1](23773287)	[1](23773286)			[1](23775594)	[3](23776443,23775407,23772583)				[1](23775408)				[15](23775946,23775906,23775003,23775002,23775001,23774863,23774657,23774567,23774358,23776302,23776295,23776190,23776142,23773205,23772648)			[1](23776123)
	Leptospira interrogans serovar Copenhageni str. Fiocruz LV2756 C1	GCF_000217575.2	Contig	Spirochaetota	Leptospirae	Leptospirales	Leptospiraceae				[1](23780237)	[1](23780238)	[1](23781043)										[1](23779908)		[1](23780683)	[1](23780679)		[1](23780680)		[1](23778132)	[1](23778133)			[1](23778085)	[3](23780681,23780236,23776993)				[1](23780682)				[11](23780420,23780413,23779840,23779765,23778948,23778865,23778312,23777911,23777790,23777494,23777176)			[1](23777484)
	Leptospira interrogans serovar Copenhageni str. Fiocruz LV2756C6	GCF_000216055.1	Scaffold	Spirochaetota	Leptospirae	Leptospirales	Leptospiraceae				[1](23517392)	[1](23517393)	[1](23514547)										[1](23517615)		[1](23514709)	[1](23514713)		[1](23514712)		[1](23517686)	[1](23517687)			[1](23516391)	[3](23517391,23515787,23514711)				[1](23514710)				[11](23517553,23516844,23516812,23516089,23515706,23515635,23515595,23515106,23514905,23514737,23514190)			[1](23516464)
	Leptospira interrogans serovar Copenhageni str. Fiocruz LV2759	GCF_000217235.1	Scaffold	Spirochaetota	Leptospirae	Leptospirales	Leptospiraceae				[1](23715013)	[1](23715014)	[1](23715563)										[1](23713829)		[1](23713178)	[1](23713182)		[1](23713181)		[1](23716986)	[1](23716985)			[1](23714463)	[3](23715012,23713631,23713180)				[1](23713179)				[11](23716372,23715794,23715702,23715397,23715169,23714963,23714836,23714787,23714705,23713853,23713494)			[1](23716642)
	Leptospira interrogans serovar Copenhageni str. Fiocruz LV2763	GCF_000217215.1	Scaffold	Spirochaetota	Leptospirae	Leptospirales	Leptospiraceae				[1](23711068)	[1](23711067)	[1](23711287)										[1](23712899)		[1](23709882)	[1](23709886)		[1](23709885)		[1](23712386)	[1](23712387)			[1](23710548)	[3](23709884,23709320,23711069)				[1](23709883)				[11](23709920,23709906,23709858,23709808,23709471,23709370,23712217,23711681,23710876,23710397,23709056)			[1](23712724)
	Leptospira interrogans serovar Copenhageni str. Fiocruz LV2766	GCF_000343635.1	Contig	Spirochaetota	Leptospirae	Leptospirales	Leptospiraceae				[1](24213019)	[1](24213020)	[1](24214650)										[1](24213581)		[1](24211709)	[1](24211713)		[1](24211712)		[1](24211698)	[1](24211697)			[1](24212835)	[3](24214168,24213018,24211711)				[1](24211710)				[12](24214802,24213952,24213945,24213798,24212994,24212972,24212858,24212808,24212464,24212359,24212151,24211258)			[1](24215013)
	Leptospira interrogans serovar Copenhageni str. Fiocruz LV2767	GCF_000217195.1	Scaffold	Spirochaetota	Leptospirae	Leptospirales	Leptospiraceae				[1](23708614)	[1](23708615)	[1](23705813)										[1](23708834)			[1](23706496)		[1](23706495)		[1](23708048)	[1](23708047)			[1](23706570)	[3](23708613,23706494,23705551)				[1](23706493)				[11](23708742,23708525,23707116,23706076,23705852,23705657,23705604,23705517,23705401,23705338,23705018)			[1](23708003)
	Leptospira interrogans serovar Copenhageni str. Fiocruz LV2772	GCF_000217155.1	Scaffold	Spirochaetota	Leptospirae	Leptospirales	Leptospiraceae				[1](23702669)	[1](23702670)	[1](23703249)										[1](23703985)			[1](23700947)		[1](23700946)		[1](23703598)	[1](23703597)			[1](23702212)	[3](23702668,23703906,23700945)				[1](23700944)				[11](23704734,23703093,23702580,23702540,23701972,23701860,23701806,23701788,23701458,23700979,23700879)			[1](23701186)
	Leptospira interrogans serovar Copenhageni str. Fiocruz LV2776	GCF_000217135.1	Scaffold	Spirochaetota	Leptospirae	Leptospirales	Leptospiraceae				[1](23698260)	[1](23698259)	[1](23699059)										[1](23699909)		[1](23696836)	[1](23696840)		[1](23696839)		[1](23699708)	[1](23699707)			[1](23697971)	[3](23698261,23697743,23696838)				[1](23696837)				[11](23699870,23699621,23698648,23698394,23698282,23698032,23697675,23697658,23697528,23697209,23696863)			[1](23700500)
	Leptospira interrogans serovar Copenhageni str. Fiocruz LV2787	GCF_000217115.1	Scaffold	Spirochaetota	Leptospirae	Leptospirales	Leptospiraceae				[1](23694358)	[1](23694357)	[1](23694390)										[1](23694999)		[1](23694022)	[1](23694026)		[1](23694025)		[1](23694192)	[1](23694193)			[1](23695988)	[3](23696095,23694359,23694024)				[1](23694023)				[11](23696536,23696292,23694858,23694430,23694263,23694105,23693832,23693652,23693529,23693422,23692893)			[1](23695827)
	Leptospira interrogans serovar Copenhageni str. Fiocruz LV2790	GCF_000217095.1	Scaffold	Spirochaetota	Leptospirae	Leptospirales	Leptospiraceae				[1](23690364)	[1](23690365)	[1](23690678)										[1](23691986)		[1](23688837)	[1](23688841)		[1](23688840)		[1](23691268)	[1](23691269)			[1](23688876)	[3](23690363,23691530,23688839)				[1](23688838)				[11](23690133,23689959,23689810,23689366,23689282,23689119,23691558,23691099,23690971,23688913,23688638)			[1](23689705)
	Leptospira interrogans serovar Copenhageni str. Fiocruz LV2791	GCF_000217075.1	Scaffold	Spirochaetota	Leptospirae	Leptospirales	Leptospiraceae				[1](23685986)	[1](23685987)	[1](23686799)										[1](23685802)		[1](23685054)	[1](23685058)		[1](23685057)		[1](23687726)	[1](23687727)			[1](23685737)	[3](23685985,23685056,23684937)				[1](23685055)				[11](23688138,23687806,23687764,23687490,23687099,23685960,23685894,23685073,23684967,23684847,23684707)			[1](23688005)
	Leptospira interrogans serovar Copenhageni str. Fiocruz LV2799	GCF_000217055.1	Scaffold	Spirochaetota	Leptospirae	Leptospirales	Leptospiraceae				[1](23683825)	[1](23683824)	[1](23683446)										[1](23682658)		[1](23681689)	[1](23681693)		[1](23681692)		[1](23682777)	[1](23682778)			[1](23684046)	[3](23681691,23680603,23680515)				[1](23681690)				[11](23684241,23683888,23683000,23682849,23682203,23681981,23681495,23681471,23681088,23681012,23680940)			[1](23683844)
	Leptospira interrogans serovar Copenhageni str. Fiocruz LV2804	GCF_000217035.1	Scaffold	Spirochaetota	Leptospirae	Leptospirales	Leptospiraceae				[1](23679699)	[1](23679698)	[1](23677647)										[1](23679973)		[1](23677224)	[1](23677228)		[1](23677227)		[1](23677045)	[1](23677046)			[1](23680409)	[3](23678767,23677870,23677226)				[1](23677225)				[11](23679900,23679776,23678467,23677713,23677705,23677482,23676856,23676704,23676472,23676458,23676428)			[1](23678584)
	Leptospira interrogans serovar Copenhageni str. Fiocruz LV2805	GCF_000217015.2	Scaffold	Spirochaetota	Leptospirae	Leptospirales	Leptospiraceae				[1](23675445)	[1](23675446)	[1](23675866)										[1](23675199)			[1](23675362)		[1](23675363)		[1](23672953)	[1](23672954)			[1](23676139)	[3](23675444,23675364,23672866)				[1](23675365)				[11](23676187,23676087,23676043,23675037,23674525,23674314,23674231,23673938,23673214,23672918,23672302)			[1](23675794)
	Leptospira interrogans serovar Copenhageni str. Fiocruz LV2806	GCF_000216995.1	Scaffold	Spirochaetota	Leptospirae	Leptospirales	Leptospiraceae				[1](23668703)	[1](23668704)	[1](23671032)										[1](23671901)		[1](23670630)	[1](23670626)		[1](23670627)		[1](23668150)	[1](23668751)			[1](23670024)	[2](23670628,23668702)				[1](23670629)				[11](23671692,23671182,23670756,23670574,23670243,23669264,23669241,23669159,23669082,23668782,23668230)			[1](23671822)
	Leptospira interrogans serovar Copenhageni str. Fiocruz LV2807	GCF_000343205.1	Contig	Spirochaetota	Leptospirae	Leptospirales	Leptospiraceae				[1](24140542)	[1](24140543)	[1](24137236)										[1](24140136)		[1](24136664)	[1](24136668)		[1](24136667)		[1](24138292)	[1](24138293)			[1](24138006)	[3](24140541,24139513,24136666)				[1](24136665)				[13](24140517,24140495,24139792,24139701,24139463,24139075,24138898,24138891,24138024,24137615,24137051,24136608,24136551)			[1](24139929)
	Leptospira interrogans serovar Copenhageni str. Fiocruz LV2811	GCF_000216975.1	Scaffold	Spirochaetota	Leptospirae	Leptospirales	Leptospiraceae				[1](23664269)	[1](23664268)	[1](23665912)										[1](23667862)		[1](23664343)	[1](23664347)		[1](23664346)		[1](23666294)	[1](23666295)			[1](23665015)	[3](23664450,23664345,23664270)				[1](23664344)				[11](23664903,23664605,23664534,23664488,23667176,23666636,23666547,23665745,23665474,23664128,23664073)			[1](23665685)
	Leptospira interrogans serovar Copenhageni str. Fiocruz LV2812	GCF_000216955.1	Scaffold	Spirochaetota	Leptospirae	Leptospirales	Leptospiraceae				[1](23662030)	[1](23662031)	[1](23662914)										[1](23663686)		[1](23663836)	[1](23663840)		[1](23663839)		[1](23659958)	[1](23659959)			[1](23661292)	[3](23663838,23662029,23660647)				[1](23663837)				[11](23663587,23663307,23663176,23662512,23661954,23661599,23661256,23660879,23660612,23660493,23660481)			[1](23661874)
	Leptospira interrogans serovar Copenhageni str. Fiocruz LV2816	GCF_000343655.1	Contig	Spirochaetota	Leptospirae	Leptospirales	Leptospiraceae				[1](24217349)	[1](24217350)	[1](24216054)										[1](24215767)		[1](24217037)	[1](24217041)		[1](24217040)		[1](24219538)	[1](24219537)			[1](24216592)	[3](24218520,24217348,24217039)				[1](24217038)				[13](24219104,24218873,24218216,24217787,24217579,24217557,24216450,24216443,24216001,24215957,24215651,24215433,24215393)			[1](24218415)
	Leptospira interrogans serovar Copenhageni str. Fiocruz LV2825	GCF_000216935.1	Scaffold	Spirochaetota	Leptospirae	Leptospirales	Leptospiraceae				[1](23658616)	[1](23658615)	[1](23658419)										[1](23659745)		[1](23658126)	[1](23658130)		[1](23658129)		[1](23656501)	[1](23656502)			[1](23656029)	[3](23658617,23658128,23656558)				[1](23658127)				[11](23659566,23659172,23659040,23658593,23658261,23658233,23657411,23657302,23656939,23656393,23656270)			[1](23659224)
	Leptospira interrogans serovar Copenhageni str. Fiocruz LV2832	GCF_000216915.1	Scaffold	Spirochaetota	Leptospirae	Leptospirales	Leptospiraceae				[1](23652857)	[1](23652858)	[1](23651768)										[1](23653472)		[1](23651943)	[1](23651947)		[1](23651946)		[1](23654457)	[1](23654458)			[1](23653064)	[3](23652856,23652445,23651945)				[1](23651944)				[11](23655154,23654959,23654658,23654103,23654028,23653870,23653694,23652918,23652274,23652208,23651900)			[1](23655514)
	Leptospira interrogans serovar Copenhageni str. Fiocruz LV2840	GCF_000216895.1	Scaffold	Spirochaetota	Leptospirae	Leptospirales	Leptospiraceae				[1](23649958)	[1](23651459)	[1](23648963)										[1](23651582)		[1](23649411)	[1](23649407)		[1](23649408)		[1](23649271)	[1](23649270)			[2](23651460,23650214)	[3](23651468,23649957,23649409)				[1](23649410)				[11](23651376,23650434,23650280,23649595,23649342,23648648,23648434,23648307,23648147,23648083,23647934)			[1](23650179)
	Leptospira interrogans serovar Copenhageni str. Fiocruz LV2841	GCF_000342965.1	Contig	Spirochaetota	Leptospirae	Leptospirales	Leptospiraceae				[1](24098540)	[1](24098541)	[1](24096359)										[1](24098749)		[1](24096412)	[1](24096408)		[1](24096409)		[1](24095662)	[1](24095661)			[1](24097567)	[3](24098539,24096410,24095932)				[1](24096411)				[14](24099008,24098939,24098560,24097255,24097193,24097038,24097035,24096857,24096617,24096229,24095263,24095185,24095169,24095168)			[1](24096155)
	Leptospira interrogans serovar Copenhageni str. Fiocruz LV2897	GCF_000216875.1	Scaffold	Spirochaetota	Leptospirae	Leptospirales	Leptospiraceae				[1](23645316)	[1](23645315)	[1](23647389)										[1](23645136)		[1](23645676)	[1](23645672)		[1](23645673)		[1](23645473)	[1](23645474)			[1](23647365)	[3](23645674,23644267,23645317)				[1](23645675)				[11](23647007,23645931,23645564,23644611,23644463,23643962,23643907,23643709,23643650,23643517,23643440)			[1](23647153)
	Leptospira interrogans serovar Copenhageni str. Fiocruz LV2908	GCF_000216855.1	Scaffold	Spirochaetota	Leptospirae	Leptospirales	Leptospiraceae				[1](23641961)	[1](23641962)	[1](23643277)										[1](23641160)		[1](23642424)	[1](23643253)		[1](23643252)		[1](23640982)	[1](23640981)			[1](23642153)	[3](23643251,23643113,23641960)				[1](23643250)				[11](23642514,23642465,23642204,23639435,23641814,23641589,23641537,23641296,23641078,23641034,23640369)			[1](23643177)
	Leptospira interrogans serovar Copenhageni str. Fiocruz LV2919	GCF_000343245.1	Contig	Spirochaetota	Leptospirae	Leptospirales	Leptospiraceae				[1](24148635)	[1](24148634)	[1](24148566)										[1](24145125)		[1](24145032)	[1](24145028)		[1](24145029)		[1](24146822)	[1](24146823)			[1](24145930)	[3](24148636,24147624,24145030)				[1](24145031)				[13](24148886,24148685,24148663,24148312,24147773,24147480,24147473,24146993,24146704,24146061,24145677,24144812,24144793)			[1](24146535)
	Leptospira interrogans serovar Copenhageni str. Fiocruz LV2933	GCF_000216835.1	Scaffold	Spirochaetota	Leptospirae	Leptospirales	Leptospiraceae				[1](23638803)	[1](23637874)	[1](23637119)										[1](23635137)		[1](23638361)	[1](23638365)		[1](23638364)		[1](23637363)	[1](23637364)			[1](23638846)	[3](23636026,23635659,23638363)				[1](23638362)				[11](23636465,23635356,23635314,23638915,23638604,23638549,23638326,23638183,23637699,23637555,23635159)			[1](23638026)
	Leptospira interrogans serovar Copenhageni str. Fiocruz LV2948	GCF_000216815.1	Scaffold	Spirochaetota	Leptospirae	Leptospirales	Leptospiraceae				[1](23634189)	[1](23634188)	[1](23634625)										[1](23632754)		[1](23633471)	[1](23633467)		[1](23633468)		[1](23634777)	[1](23634778)			[1](23632412)	[3](23634190,23633469,23634789)				[1](23633470)				[11](23634021,23633886,23633516,23632773,23632612,23631978,23631794,23631697,23631446,23631401,23630978)			[1](23634462)
	Leptospira interrogans serovar Copenhageni str. Fiocruz LV2953	GCF_000216795.1	Scaffold	Spirochaetota	Leptospirae	Leptospirales	Leptospiraceae				[1](23628256)	[1](23628255)	[1](23630605)										[1](23630019)			[1](23627068)		[1](23627067)		[1](23630531)	[1](23630532)			[1](23628820)	[3](23629452,23628257,23627066)				[1](23627065)				[11](23630442,23630280,23630134,23629310,23629079,23628109,23627968,23627715,23627700,23627503,23627217)			[1](23628071)
	Leptospira interrogans serovar Copenhageni str. Fiocruz LV2958	GCF_000216775.1	Scaffold	Spirochaetota	Leptospirae	Leptospirales	Leptospiraceae				[1](23626357)	[1](23626358)	[1](23625429)										[1](23624141)		[1](23625476)	[1](23625480)		[1](23625479)		[1](23624994)	[1](23624995)			[1](23626226)	[3](23626356,23625478,23623294)				[1](23625477)				[11](23626460,23626343,23625516,23624947,23624866,23624265,23623825,23623667,23623211,23623204,23622939)			[1](23626580)
	Leptospira interrogans serovar Copenhageni str. Fiocruz LV2959	GCF_000216755.1	Scaffold	Spirochaetota	Leptospirae	Leptospirales	Leptospiraceae				[1](23622271)	[1](23622270)	[1](23620639)										[1](23622299)		[1](23619053)	[1](23619057)		[1](23619056)		[1](23618742)	[1](23618743)			[1](23620171)	[3](23619055,23622272,23621164)				[1](23619054)				[11](23620896,23620362,23620220,23620065,23620015,23619682,23621901,23621868,23621654,23621565,23621281)			[1](23621234)
	Leptospira interrogans serovar Copenhageni str. Fiocruz LV2973	GCF_000216735.1	Scaffold	Spirochaetota	Leptospirae	Leptospirales	Leptospiraceae				[1](23618349)	[1](23618350)	[1](23616582)										[1](23617905)		[1](23614757)	[1](23614761)		[1](23614760)		[1](23614785)	[1](23614786)			[1](23616751)	[3](23615010,23618348,23614759)				[1](23614758)				[11](23615166,23615035,23614922,23614914,23617866,23616526,23616183,23615910,23615678,23615277,23614636)			[1](23615739)
	Leptospira interrogans serovar Copenhageni str. Fiocruz LV3076	GCF_000343675.1	Contig	Spirochaetota	Leptospirae	Leptospirales	Leptospiraceae				[1](24222181)	[1](24222182)	[1](24222540)										[1](24222524)		[1](24219944)	[1](24219940)		[1](24219941)		[1](24221040)	[1](24221041)			[1](24221882)	[3](24222180,24222103,24219942)				[1](24219943)				[13](24223642,24223620,24222959,24221774,24221767,24221165,24220947,24220636,24220493,24220444,24220337,24219626,24219580)			[1](24221001)
	Leptospira interrogans serovar Copenhageni str. Fiocruz LV3086	GCF_000216715.1	Scaffold	Spirochaetota	Leptospirae	Leptospirales	Leptospiraceae				[1](23611539)	[1](23611538)	[1](23611581)										[1](23614134)			[1](23610631)		[1](23610630)		[1](23610617)	[1](23610618)			[1](23614285)	[3](23611540,23611279,23610629)				[1](23610628)				[11](23614505,23614397,23613343,23613067,23612693,23611980,23611912,23611795,23611064,23610919,23610555)			[1](23614062)
	Leptospira interrogans serovar Copenhageni str. Fiocruz LV3094	GCF_000216695.1	Scaffold	Spirochaetota	Leptospirae	Leptospirales	Leptospiraceae				[1](23609253)	[1](23609252)	[1](23606446)										[1](23608389)		[1](23608179)	[1](23608175)		[1](23608176)		[1](23609611)	[1](23609612)			[1](23608140)	[3](23609254,23608177,23606864)				[1](23608178)				[11](23610307,23610224,23609882,23609804,23608871,23608245,23607618,23607519,23607418,23606962,23606716)			[1](23610189)
	Leptospira interrogans serovar Copenhageni str. Fiocruz LV3096	GCF_000216675.1	Scaffold	Spirochaetota	Leptospirae	Leptospirales	Leptospiraceae				[1](23605428)	[1](23605429)	[1](23603356)										[1](23605784)		[1](23604243)	[1](23604247)		[1](23604246)		[1](23602348)	[1](23602349)			[1](23602471)	[3](23605427,23604818,23604245)				[1](23604244)				[11](23606290,23606144,23604084,23604013,23603978,23603796,23603757,23603409,23603203,23603150,23602845)			[1](23605526)
	Leptospira interrogans serovar Copenhageni str. Fiocruz LV3213	GCF_000343695.1	Contig	Spirochaetota	Leptospirae	Leptospirales	Leptospiraceae				[1](24227415)	[1](24227414)	[1](24227627)										[1](24224235)		[1](24224109)	[1](24224113)		[1](24224112)		[1](24226683)	[1](24226682)			[1](24224928)	[3](24227416,24226496,24224111)				[1](24224110)				[13](24227645,24227132,24226775,24226105,24225855,24225833,24225802,24225313,24225041,24224735,24224648,24224161,24223732)			[1](24225374)
	Leptospira interrogans serovar Copenhageni str. Fiocruz LV3323	GCF_000216635.1	Scaffold	Spirochaetota	Leptospirae	Leptospirales	Leptospiraceae				[1](23595219)	[1](23595218)	[1](23594454)										[1](23597276)		[1](23596163)	[1](23596167)		[1](23596166)		[1](23593557)	[1](23593558)			[1](23596545)	[3](23596165,23595220,23594651)				[1](23596164)				[11](23596950,23596697,23596422,23596222,23595291,23594862,23594806,23594701,23594675,23594334,23593809)			[1](23595596)
	Leptospira interrogans serovar Copenhageni str. Fiocruz LV3373	GCF_000216615.1	Scaffold	Spirochaetota	Leptospirae	Leptospirales	Leptospiraceae				[1](23592481)	[1](23592482)	[1](23590526)										[1](23590891)			[1](23592992)		[1](23592991)		[1](23591797)	[1](23591796)			[1](23591257)	[3](23592990,23592480,23589569)				[1](23592989)				[11](23591435,23591330,23591283,23590619,23590308,23590086,23589973,23589837,23593059,23592820,23592135)			[1](23590184)
	Leptospira interrogans serovar Copenhageni str. Fiocruz LV3409	GCF_000342705.1	Contig	Spirochaetota	Leptospirae	Leptospirales	Leptospiraceae				[1](24053308)	[1](24053307)	[1](24053902)										[1](24052850)			[1](24053530)		[1](24053531)		[1](24053854)	[1](24053855)			[1](24054026)	[3](24055208,24053532,24053309)				[1](24053533)				[12](24055598,24055591,24054680,24054432,24054369,24054131,24054000,24053034,24052971,24052949,24052660,24052292)			[1](24054734)
	Leptospira interrogans serovar Copenhageni str. Fiocruz LV3726	GCF_000216595.2	Contig	Spirochaetota	Leptospirae	Leptospirales	Leptospiraceae				[1](23585809)	[1](23585810)	[1](23586099)										[1](23585305)		[1](23586854)	[1](23586850)		[1](23586851)		[1](23588006)	[1](23588007)			[1](23585649)	[3](23586852,23585808,23585083)				[1](23586853)				[11](23588681,23588496,23588261,23587777,23587203,23586937,23586930,23589244,23589174,23589117,23585557)			[1](23586473)
	Leptospira interrogans serovar Copenhageni str. Fiocruz LV3737	GCF_000216575.1	Scaffold	Spirochaetota	Leptospirae	Leptospirales	Leptospiraceae				[1](23584084)	[1](23584085)	[1](23582363)										[1](23583019)		[1](23582379)	[1](23582383)		[1](23582382)		[1](23583102)	[1](23583101)			[1](23583793)	[3](23584083,23582381,23581638)				[1](23582380)				[11](23584703,23584624,23583633,23583564,23582667,23582525,23582404,23582327,23582169,23582037,23581981)			[1](23584450)
	Leptospira interrogans serovar Copenhageni str. Fiocruz LV3738	GCF_000216555.2	Scaffold	Spirochaetota	Leptospirae	Leptospirales	Leptospiraceae				[1](23579984)	[1](23579983)	[1](23578676)										[1](23579420)		[1](23580763)	[1](23579653)		[1](23579652)		[1](23576978)	[1](23576979)			[1](23577078)	[3](23579985,23579651,23578276)				[1](23579650)				[11](23580337,23579782,23579536,23579088,23578839,23578744,23578670,23578482,23577992,23577757,23577454)			[1](23577685)
	Leptospira interrogans serovar Copenhageni str. Fiocruz LV3834	GCF_000216535.1	Scaffold	Spirochaetota	Leptospirae	Leptospirales	Leptospiraceae				[1](23576102)	[1](23576103)	[1](23572863)										[1](23572854)		[1](23573007)	[1](23573011)		[1](23573010)		[1](23576752)	[1](23576751)			[1](23575638)	[3](23573583,23573356,23573009)				[1](23573008)				[11](23576820,23576740,23576629,23574887,23574815,23574275,23573538,23573339,23573335,23573251,23573035)			[1](23574538)
	Leptospira interrogans serovar Copenhageni str. Fiocruz LV3879	GCF_000216515.1	Scaffold	Spirochaetota	Leptospirae	Leptospirales	Leptospiraceae				[1](23572188)	[1](23572189)	[1](23569738)										[1](23568756)		[1](23570024)	[1](23570020)		[1](23570021)		[1](23572335)	[1](23572334)			[1](23569031)	[3](23572187,23571204,23570022)				[1](23570023)				[11](23571674,23571650,23571281,23570988,23570522,23570430,23570068,23569353,23569273,23569823,23568914)			[1](23570605)
	Leptospira interrogans serovar Copenhageni str. Fiocruz LV4034	GCF_000343265.1	Contig	Spirochaetota	Leptospirae	Leptospirales	Leptospiraceae				[1](24151983)	[1](24151984)	[1](24152817)										[1](24151236)			[1](24149459)		[1](24149458)		[1](24152614)	[1](24152615)			[1](24149253)	[3](24151982,24149457,24149138)				[1](24149456)				[14](24152691,24152435,24152316,24151958,24151936,24151792,24151436,24151429,24151113,24150989,24149770,24149577,24149440,24149439)			[1](24150851)
	Leptospira interrogans serovar Copenhageni str. Fiocruz LV4108	GCF_000342825.1	Contig	Spirochaetota	Leptospirae	Leptospirales	Leptospiraceae				[1](24072878)	[1](24072877)	[1](24072553)										[1](24069506)			[1](24069074)		[1](24069073)		[1](24073146)	[1](24073145)			[1](24070154)	[3](24072959,24072879,24069072)				[1](24069071)				[12](24072361,24072224,24071732,24071445,24071423,24071259,24071252,24071219,24070475,24070414,24069933,24069195)			[1](24071977)
	Leptospira interrogans serovar Copenhageni str. Fiocruz LV4113	GCF_000342665.1	Contig	Spirochaetota	Leptospirae	Leptospirales	Leptospiraceae				[1](24045878)	[1](24045879)	[1](24044914)										[1](24044083)			[1](24042953)		[1](24042952)		[1](24042859)	[1](24042858)			[1](24043496)	[3](24045877,24043391,24042951)				[1](24042950)				[12](24046826,24046233,24045851,24045829,24045207,24044607,24044377,24044370,24044146,24043764,24043732,24042740)			[1](24044661)
	Leptospira interrogans serovar Copenhageni str. Fiocruz LV4118	GCF_000342845.1	Contig	Spirochaetota	Leptospirae	Leptospirales	Leptospiraceae				[1](24073800)	[1](24073799)	[1](24076241)										[1](24076965)		[1](24076889)	[1](24076885)		[1](24076886)		[1](24076029)	[1](24076030)			[1](24073406)	[3](24076887,24075534,24073801)				[1](24076888)				[12](24077154,24076449,24076427,24076014,24075852,24074916,24074552,24074084,24073568,24073441,24073382,24073248)			[1](24074139)
	Leptospira interrogans serovar Copenhageni str. Fiocruz LV4152	GCF_000343185.1	Contig	Spirochaetota	Leptospirae	Leptospirales	Leptospiraceae				[1](24136355)	[1](24136356)	[1](24133577)										[1](24135887)		[1](24133846)	[1](24133842)		[1](24133843)		[1](24134552)	[1](24134551)			[1](24132959)	[3](24136354,24135233,24133844)								[13](24136376,24136329,24136307,24135769,24135754,24135481,24135381,24135374,24133628,24133509,24133322,24133048,24132866)			[1](24136425)
	Leptospira interrogans serovar Copenhageni str. Fiocruz LV4160	GCF_000343575.1	Contig	Spirochaetota	Leptospirae	Leptospirales	Leptospiraceae				[1](24201625)	[1](24201626)	[1](24202156)										[1](24199359)		[1](24199736)	[1](24199740)		[1](24199739)		[1](24202439)	[1](24202438)			[1](24200339)	[3](24201624,24199738,24199590)				[1](24199737)				[12](24202748,24202510,24201911,24201855,24201501,24201312,24201305,24200872,24200602,24200497,24200475,24199598)			[1](24201554)
	Leptospira interrogans serovar Copenhageni str. Fiocruz LV4173	GCF_000343225.1	Contig	Spirochaetota	Leptospirae	Leptospirales	Leptospiraceae				[1](24141030)	[1](24141031)	[1](24142696)										[1](24143839)		[1](24142788)	[1](24142784)		[1](24142785)		[1](24142842)	[1](24142843)			[1](24141236)	[3](24142786,24141771,24141029)				[1](24142787)				[14](24144632,24144029,24143255,24143248,24142574,24142555,24142312,24142311,24141916,24141306,24141165,24141005,24140983,24140760)			[1](24143435)
	Leptospira interrogans serovar Copenhageni str. Fiocruz LV4174	GCF_000343775.1	Contig	Spirochaetota	Leptospirae	Leptospirales	Leptospiraceae				[1](24243223)	[1](24243224)	[1](24241417)										[1](24242652)		[1](24240801)	[1](24240805)		[1](24240804)		[1](24241958)	[1](24241959)			[1](24241488)	[3](24243777,24243222,24240803)				[1](24240802)				[13](24241045,24244169,24244056,24244049,24243195,24242897,24242208,24242157,24240605,24240413,24240391,24240329,24240296)			[1](24244309)
	Leptospira interrogans serovar Copenhageni str. Fiocruz LV4188	GCF_000343795.1	Contig	Spirochaetota	Leptospirae	Leptospirales	Leptospiraceae				[1](24247028)	[1](24247027)	[1](24248222)										[1](24244638)			[1](24246054)		[1](24246053)		[1](24247917)	[1](24247918)			[1](24245014)	[3](24247029,24246615,24246052)				[1](24246051)				[12](24248023,24248001,24247847,24247299,24247064,24246757,24245465,24245335,24245110,24244939,24244686,24244357)			[1](24247147)
	Leptospira interrogans serovar Copenhageni str. Fiocruz LV4211	GCF_000343285.1	Contig	Spirochaetota	Leptospirae	Leptospirales	Leptospiraceae				[1](24154179)	[1](24154178)	[1](24155660)										[1](24156909)		[1](24153537)	[1](24153541)		[1](24153540)		[1](24156588)	[1](24156587)			[1](24153679)	[3](24156733,24154180,24153539)				[1](24153538)				[14](24156966,24156620,24155614,24155613,24155529,24155297,24154978,24154537,24154345,24154226,24154204,24154159,24153438,24153307)			[1](24156015)
	Leptospira interrogans serovar Copenhageni str. Fiocruz LV4212	GCF_000343715.1	Contig	Spirochaetota	Leptospirae	Leptospirales	Leptospiraceae				[1](24230655)	[1](24230656)	[1](24229214)										[1](24231112)		[1](24228749)	[1](24228745)		[1](24228746)		[1](24231686)	[1](24231687)			[1](24228942)	[3](24230989,24230654,24228747)				[1](24228748)				[13](24231644,24231574,24231339,24230629,24230606,24230079,24229519,24229512,24229231,24228048,24227925,24227924,24227830)			[1](24230861)
	Leptospira interrogans serovar Copenhageni str. Fiocruz LV4217	GCF_000343755.1	Contig	Spirochaetota	Leptospirae	Leptospirales	Leptospiraceae				[1](24236930)	[1](24236929)	[1](24239736)										[1](24240110)		[1](24236097)	[1](24236093)		[1](24236094)		[1](24238940)	[1](24238939)			[1](24237198)	[3](24240059,24236931,24236095)				[1](24236096)				[14](24239565,24238778,24238777,24238599,24238429,24238176,24238154,24238046,24237063,24236910,24236816,24236654,24236346,24236339)			[1](24239340)
	Leptospira interrogans serovar Copenhageni str. Fiocruz LV4234	GCF_000343835.1	Contig	Spirochaetota	Leptospirae	Leptospirales	Leptospiraceae				[1](24255745)	[1](24255746)	[1](24255892)										[1](24252920)		[1](24252656)	[1](24252660)		[1](24252659)		[1](24256469)	[1](24256468)			[1](24254645)	[3](24255744,24254743,24252658)				[1](24252657)				[13](24256549,24255995,24255988,24255875,24255766,24255519,24254624,24254146,24254124,24253936,24253803,24253748,24253557)			[1](24253393)
	Leptospira interrogans serovar Copenhageni str. Fiocruz LV999	GCF_000217275.1	Scaffold	Spirochaetota	Leptospirae	Leptospirales	Leptospiraceae				[1](23724487)	[1](23724488)	[1](23724655)										[1](23723387)		[1](23725232)	[1](23725236)		[1](23725235)			[1](23721583)			[1](23724998)	[3](23725234,23725174,23724914)				[1](23725233)				[10](23725402,23724357,23723892,23723072,23721356,23722522,23722053,23721998,23721592,23721561)			[1](23724144)
	Leptospira interrogans serovar Copenhageni str. Fiocruz R154	GCF_000216035.1	Scaffold	Spirochaetota	Leptospirae	Leptospirales	Leptospiraceae				[1](23513650)	[1](23513649)	[1](23513243)										[1](23512732)		[1](23510265)	[1](23510269)		[1](23510268)		[1](23511672)	[1](23511673)			[1](23510045)	[3](23510267,23513536,23509967)				[1](23510266)				[12](23511693,23511245,23511227,23511109,23510812,23510245,23513455,23512961,23512624,23512275,23512274,23512255)			[1](23513338)
	Leptospira interrogans serovar Copenhageni str. Fiocruz R83	GCF_000216495.1	Scaffold	Spirochaetota	Leptospirae	Leptospirales	Leptospiraceae				[1](23565677)	[1](23565676)	[1](23565091)										[1](23567177)		[1](23564901)	[1](23564905)		[1](23564904)		[1](23567582)	[1](23567581)			[1](23566126)	[3](23567211,23565678,23564903)				[1](23564902)				[11](23567976,23567665,23567606,23567004,23566486,23566373,23565921,23565770,23565741,23565393,23565038)			[1](23568317)
	Leptospira interrogans serovar Copenhageni str. HAI0156	GCF_000216435.1	Scaffold	Spirochaetota	Leptospirae	Leptospirales	Leptospiraceae				[1](23556316)	[1](23556315)	[1](23559297)										[1](23557481)		[1](23559422)	[1](23559418)		[1](23559419)		[1](23557546)	[1](23557547)			[1](23560255)	[3](23559590,23559420,23556317)				[1](23559421)				[11](23558200,23558194,23557692,23557643,23557145,23560111,23559802,23559699,23559383,23556507,23556379)			[1](23557385)
	Leptospira interrogans serovar Copenhageni str. HAI0188	GCF_000244595.2	Contig	Spirochaetota	Leptospirae	Leptospirales	Leptospiraceae				[1](23880690)	[1](23880689)	[1](23881534)										[1](23883556)		[1](23880537)	[1](23880533)		[1](23880534)		[1](23879981)	[1](23879982)			[1](23880867)	[3](23880691,23880535,23880170)				[1](23880536)				[11](23883759,23883737,23883673,23883367,23883237,23882271,23882164,23882009,23882002,23881114,23880490)			[1](23881061)
	Leptospira interrogans serovar Copenhageni str. M20	GCF_000332535.1	Contig	Spirochaetota	Leptospirae	Leptospirales	Leptospiraceae				[1](24031822)	[1](24031821)	[1](24030304)										[1](24033439)		[1](24033800)	[1](24033804)		[1](24033803)		[1](24033049)	[1](24033050)			[1](24033371)	[3](24033802,24033237,24031823)				[1](24033801)				[10](24034148,24033628,24032141,24032061,24031869,24031847,24031684,24031523,24031421,24031414)			[1](24030622)
	Leptospira interrogans serovar Copenhageni str. MMD1562	GCF_000216395.1	Scaffold	Spirochaetota	Leptospirae	Leptospirales	Leptospiraceae				[1](23551574)	[1](23551573)	[1](23549202)										[1](23549420)		[1](23551046)	[1](23551050)		[1](23551049)		[1](23551621)	[1](23551620)			[1](23550056)	[3](23551424,23551048,23548973)				[1](23551047)				[11](23550783,23550664,23550611,23549510,23548136,23551789,23549019,23548683,23548559,23548521,23548520)			[1](23551320)
	Leptospira interrogans serovar Copenhageni str. P2431	GCF_000343495.1	Contig	Spirochaetota	Leptospirae	Leptospirales	Leptospiraceae				[1](24190093)	[1](24190092)	[1](24189925)										[1](24187885)		[1](24188924)	[1](24188928)		[1](24188927)		[1](24187381)	[1](24187382)			[1](24187695)	[3](24190094,24188926,24188059)				[1](24188925)				[12](24190255,24190140,24190118,24189860,24188994,24188651,24188410,24187483,24187218,24187211,24186799,24186725)			[1](24188599)
	Leptospira interrogans serovar Copenhageni str. P2518	GCF_000246455.1	Scaffold	Spirochaetota	Leptospirae	Leptospirales	Leptospiraceae				[1](23957590)	[1](23957589)	[1](23961044)										[1](23960492)		[1](23957504)	[1](23957508)		[1](23957507)		[1](23960635)	[1](23960636)			[1](23959907)	[3](23958675,23957591,23957506)				[1](23957505)				[11](23960153,23960122,23959246,23958926,23958629,23958563,23958111,23957973,23957851,23957150,23960727)			[1](23959229)
	Leptospira interrogans serovar Copenhageni str. R066	GCF_000216475.1	Scaffold	Spirochaetota	Leptospirae	Leptospirales	Leptospiraceae				[1](23562630)	[1](23562629)	[1](23562373)										[1](23563918)		[1](23562283)	[1](23562279)		[1](23562280)		[1](23560603)	[1](23560604)			[1](23563938)	[3](23562699,23562631,23562281)				[1](23562282)				[11](23564397,23564313,23563464,23563317,23562881,23562796,23562310,23561878,23561808,23561142,23560669)			[1](23564088)
	Leptospira interrogans serovar Copenhageni str. R103	GCF_000246575.1	Scaffold	Spirochaetota	Leptospirae	Leptospirales	Leptospiraceae				[1](23979677)	[1](23979676)	[1](23979879)										[1](23981233)		[1](23980626)	[1](23980622)		[1](23980623)		[1](23979024)	[1](23979025)			[1](23979520)	[3](23980624,23980065,23979678)				[1](23980625)				[11](23981489,23981070,23980836,23980111,23979396,23979059,23978725,23978699,23978685,23978609,23978310)			[1](23979148)
	Leptospira interrogans serovar Copenhageni str. Wijnberg	GCF_000343735.1	Contig	Spirochaetota	Leptospirae	Leptospirales	Leptospiraceae				[1](24233461)	[1](24233460)	[1](24235947)										[1](24232669)		[1](24232310)	[1](24232306)		[1](24232307)		[1](24233935)	[1](24233934)			[1](24233714)	[3](24235147,24233462,24232308)				[1](24232309)				[13](24235603,24235537,24234538,24234360,24234239,24233983,24233902,24233413,24232479,24232280,24232218,24232096,24232074)			[1](24234758)
	Leptospira interrogans serovar Copenhageni/Icterohaemorrhagiae	GCF_001683775.1	Chromosome	Spirochaetota	Leptospirae	Leptospirales	Leptospiraceae					[1](24633744)	[1](24634993)										[1](24633125)		[1](24632765)	[1](24632761)		[1](24632762)		[1](24633311)	[1](24633312)			[1](24632725)	[3](24633746,24633504,24632763)								[10](24634789,24634782,24633795,24633773,24632936,24632640,24632439,24631865,24631756,24631176)			[1](24632384)
	Leptospira interrogans serovar Djasiman str. LT1649	GCF_000216195.1	Contig	Spirochaetota	Leptospirae	Leptospirales	Leptospiraceae					[1](23528231)	[1](23530164)												[1](23529501)	[1](23529505)		[1](23529504)		[1](23528127)	[1](23528128)			[1](23528685)	[3](23528233,23527539,23529503)				[1](23529502)				[11](23528512,23528443,23527824,23527324,23527306,23527091,23527085,23529613,23529314,23528977,23526637)			[1](23530059)
	Leptospira interrogans serovar Grippotyphosa str. 2006006971	GCF_000217435.1	Scaffold	Spirochaetota	Leptospirae	Leptospirales	Leptospiraceae				[1](23759424)	[1](23763537)	[1](23761776)										[1](23763619)		[1](23763854)	[1](23763858)		[1](23763857)		[1](23759372)	[1](23759371)			[1](23761840)	[3](23763856,23763723,23759425)				[1](23763855)				[12](23762880,23762803,23762520,23762498,23762343,23762082,23761075,23760130,23759915,23759764,23759681,23759236)			[1](23762942)
	Leptospira interrogans serovar Grippotyphosa str. 2006006986	GCF_000306925.1	Contig	Spirochaetota	Leptospirae	Leptospirales	Leptospiraceae				[1](24026748)	[1](24026747)	[1](24025735)										[1](24028615)		[1](24029704)	[1](24029700)		[1](24029701)		[1](24026335)	[1](24026336)			[1](24029665)	[3](24029702,24027516,24026749)				[1](24029703)				[13](24029876,24029494,24029053,24028860,24028853,24028501,24028079,24027595,24027424,24027266,24027174,24026795,24026773)			[1](24026179)
	Leptospira interrogans serovar Grippotyphosa str. Andaman	GCF_000306075.1	Contig	Spirochaetota	Leptospirae	Leptospirales	Leptospiraceae				[1](23994380)	[1](23994381)	[1](23992695)										[1](23991331)		[1](23993462)	[1](23993466)		[1](23993465)		[1](23994148)	[1](23994147)			[1](23993501)	[3](23994379,23993464,23991083)				[1](23993463)				[12](23995080,23994355,23994333,23993309,23993208,23993068,23992316,23992309,23992112,23992087,23991741,23991376)			[1](23991891)
	Leptospira interrogans serovar Grippotyphosa str. UI 08368	GCF_000244135.1	Contig	Spirochaetota	Leptospirae	Leptospirales	Leptospiraceae				[1](23836098)	[1](23836097)	[1](23835342)										[1](23834855)		[1](23834168)	[1](23834172)		[1](23834171)		[1](23837527)	[1](23837528)			[1](23836889)	[3](23837708,23836099,23834170)				[1](23834169)				[11](23838278,23838271,23838004,23837431,23837030,23836146,23836125,23835186,23835046,23834309,23834292)			[1](23835132)
	Leptospira interrogans serovar Grippotyphosa str. UI 08434	GCF_000244155.2	Contig	Spirochaetota	Leptospirae	Leptospirales	Leptospiraceae				[1](23840603)	[1](23840602)	[1](23842158)										[1](23841681)		[1](23839040)	[1](23839044)		[1](23839043)		[1](23839698)	[1](23839699)			[1](23841392)	[3](23840981,23840604,23839042)				[1](23839041)				[11](23842702,23841492,23840651,23840630,23840127,23840121,23839881,23839670,23839251,23839140,23838513)			[1](23841081)
	Leptospira interrogans serovar Grippotyphosa str. UI 12764	GCF_000244315.2	Contig	Spirochaetota	Leptospirae	Leptospirales	Leptospiraceae				[1](23856456)	[1](23856455)	[1](23860629)										[1](23856970)		[1](23859264)	[1](23859260)		[1](23859261)		[1](23859046)	[1](23859047)			[1](23859226)	[3](23859262,23857396,23856457)				[1](23859263)				[11](23860811,23860021,23860000,23859570,23858914,23857858,23858005,23857998,23856779,23856742,23856520)			[1](23859781)
	Leptospira interrogans serovar Grippotyphosa str. UI 12769	GCF_000244335.2	Contig	Spirochaetota	Leptospirae	Leptospirales	Leptospiraceae				[1](23863609)	[1](23863608)	[1](23862609)										[1](23861820)		[1](23864934)	[1](23864930)		[1](23864931)		[1](23862768)	[1](23862769)			[1](23860960)	[3](23864932,23864745,23863610)				[1](23864933)				[11](23865220,23864447,23864009,23863658,23863637,23862388,23862381,23862011,23861609,23861301,23861147)			[1](23862047)
	Leptospira interrogans serovar Hardjo	GCF_001995195.1	Contig	Spirochaetota	Leptospirae	Leptospirales	Leptospiraceae				[1](24647053)	[1](24647054)	[1](24644191)										[1](24644484)		[1](24647690)	[1](24647694)		[1](24647693)		[1](24645314)	[1](24645315)			[1](24645057)	[3](24647692,24647052,24645492)				[1](24647691)				[12](24647425,24647027,24647006,24646957,24646523,24646341,24646334,24645084,24644998,24644755,24644315,24643812)			[1](24644424)
	Leptospira interrogans serovar Hardjo str. Norma	GCF_001293065.1	Complete Genome	Spirochaetota	Leptospirae	Leptospirales	Leptospiraceae				[1](24327216)	[1](24327217)	[1](24330122)										[1](24327869)		[1](24328268)	[1](24328272)		[1](24328271)		[1](24327649)	[1](24327648)			[1](24328310)	[2](24328270,24327472)				[1](24328269)				[11](24329862,24329855,24329336,24328067,24328589,24328391,24327190,24327169,24326713,24326657,24325996)			[1](24328632)
	Leptospira interrogans serovar Hardjo-prajitno	GCF_001443305.1	Chromosome	Spirochaetota	Leptospirae	Leptospirales	Leptospiraceae				[1](24340228)	[1](24340229)	[1](24342945)										[1](24340875)		[1](24341263)	[1](24341267)		[1](24341266)		[1](24340662)	[1](24340661)			[1](24341303)	[3](24341265,24340227,24340484)				[1](24341264)				[12](24342762,24342755,24342237,24342235,24341585,24341384,24340201,24340180,24341063,24339623,24339722,24339005)			[1](24341641)
	Leptospira interrogans serovar Hebdomadis str. R499	GCF_000244115.1	Contig	Spirochaetota	Leptospirae	Leptospirales	Leptospiraceae				[1](23833984)	[1](23833985)	[1](23831982)										[1](23830765)		[1](23832516)	[1](23832512)		[1](23832513)		[1](23829969)	[1](23829970)			[1](23832818)	[3](23833983,23832514,23830402)				[1](23832515)				[11](23833544,23833522,23833269,23833007,23832902,23832314,23831588,23831740,23831733,23831006,23829719)			[1](23832862)
	Leptospira interrogans serovar Icterohaemorrhagiae str. 201100516	GCF_000343515.1	Contig	Spirochaetota	Leptospirae	Leptospirales	Leptospiraceae				[1](24191898)	[1](24191899)	[1](24191181)										[1](24192805)		[1](24191764)	[1](24191768)		[1](24191767)		[1](24194612)	[1](24194611)			[1](24190700)	[3](24192166,24191897,24191766)				[1](24191765)				[11](24194653,24194098,24194076,24193664,24193637,24193582,24193139,24193039,24191677,24191109,24191050)			[1](24190951)
	Leptospira interrogans serovar Icterohaemorrhagiae str. Kantorowic	GCF_000343305.1	Contig	Spirochaetota	Leptospirae	Leptospirales	Leptospiraceae				[1](24160936)	[1](24160937)	[1](24160416)										[1](24160857)		[1](24157569)	[1](24157573)		[1](24157572)		[1](24159382)	[1](24159381)			[1](24158094)	[3](24160935,24160203,24157571)				[1](24157570)				[12](24159532,24159525,24159177,24158663,24158651,24158368,24160911,24160889,24160602,24160570,24160133,24157263)			[1](24158197)
	Leptospira interrogans serovar Icterohaemorrhagiae str. P2422	GCF_000246475.1	Scaffold	Spirochaetota	Leptospirae	Leptospirales	Leptospiraceae				[1](23964727)	[1](23964728)	[1](23965120)										[1](23963568)		[1](23962654)	[1](23962658)		[1](23962657)		[1](23962627)	[1](23962628)			[1](23964236)	[3](23962656,23961933,23964726)				[1](23962655)				[11](23963054,23962692,23962545,23962251,23961985,23961616,23961464,23961359,23964571,23964563,23963843)			[1](23961747)
	Leptospira interrogans serovar Icterohaemorrhagiae str. P2547	GCF_000246515.1	Scaffold	Spirochaetota	Leptospirae	Leptospirales	Leptospiraceae				[1](23971324)	[1](23971323)	[1](23972112)										[1](23971539)		[1](23970998)	[1](23971002)		[1](23971001)		[1](23972193)	[1](23972194)			[1](23969377)	[3](23971325,23971000,23969307)				[1](23970999)				[11](23972803,23972336,23972168,23971974,23971643,23971240,23971196,23971019,23970903,23970469,23969797)			[1](23971742)
	Leptospira interrogans serovar Icterohaemorrhagiae str. P2554	GCF_000246495.1	Scaffold	Spirochaetota	Leptospirae	Leptospirales	Leptospiraceae				[1](23965658)	[1](23965657)	[1](23966961)										[1](23968959)		[1](23967921)	[1](23967917)		[1](23967918)		[1](23969172)	[1](23969173)			[1](23966042)	[3](23967919,23965659,23967511)				[1](23967920)				[11](23968719,23968326,23967617,23967078,23966586,23966456,23966373,23966336,23966098,23965621,23967400)			[1](23968011)
	Leptospira interrogans serovar Icterohaemorrhagiae str. RGA	GCF_000343165.1	Contig	Spirochaetota	Leptospirae	Leptospirales	Leptospiraceae				[1](24131747)	[1](24131746)	[1](24129980)										[1](24130403)		[1](24128562)	[1](24128558)		[1](24128559)		[1](24131029)	[1](24131030)			[1](24129301)	[3](24131976,24131748,24128560)				[1](24128561)				[14](24131461,24131393,24131201,24130667,24129997,24129867,24129647,24129625,24129037,24128854,24128722,24128476,24128475,24128327)			[1](24129814)
	Leptospira interrogans serovar Icterohaemorrhagiae str. Verdun LP	GCF_000306295.1	Contig	Spirochaetota	Leptospirae	Leptospirales	Leptospiraceae				[1](24010377)	[1](24010376)	[1](24009744)										[1](24011215)		[1](24010855)	[1](24010851)		[1](24010852)		[1](24011651)	[1](24011652)			[1](24010816)	[3](24011840,24010853,24010378)				[1](24010854)				[11](24012356,24012249,24011498,24011370,24011026,24010425,24010403,24009177,24009037,24009030,24008836)			[1](24008782)
	Leptospira interrogans serovar Jalna str. 2008720116	GCF_000343415.1	Contig	Spirochaetota	Leptospirae	Leptospirales	Leptospiraceae				[1](24171125)	[1](24171126)	[1](24173119)										[1](24172543)		[1](24173354)	[1](24173358)		[1](24173357)		[1](24173520)	[1](24173519)			[1](24170848)	[3](24173356,24172732,24171124)				[1](24173355)				[13](24173495,24172634,24172022,24171703,24171303,24171157,24171150,24171073,24170998,24170949,24169942,24169751,24169729)			[1](24170536)
	Leptospira interrogans serovar Jalna str. 2008720117	GCF_000343435.1	Contig	Spirochaetota	Leptospirae	Leptospirales	Leptospiraceae				[1](24175689)	[1](24175688)	[1](24174466)										[1](24176267)		[1](24174580)	[1](24174576)		[1](24174577)		[1](24177270)	[1](24177271)			[1](24176733)	[3](24177066,24175690,24174578)				[1](24174579)				[14](24177881,24177874,24176992,24176970,24176885,24176651,24176504,24176056,24175877,24175427,24175366,24175247,24174428,24174427)			[1](24175087)
	Leptospira interrogans serovar Lai	GCF_002076815.1	Contig	Spirochaetota	Leptospirae	Leptospirales	Leptospiraceae				[1](24668838)	[1](24668837)	[1](24666621)										[1](24665332)		[1](24666120)	[1](24666116)		[1](24666117)		[1](24665223)	[1](24665224)			[1](24667992)	[3](24666566,24666118,24668839)				[1](24666119)				[10](24667441,24667295,24666409,24666373,24665862,24665580,24665382,24668649,24665313,24665250)			[1](24667486)
	Leptospira interrogans serovar Lai	GCF_000758025.1	Contig	Spirochaetota	Leptospirae	Leptospirales	Leptospiraceae				[1](24298699)	[1](24298700)	[1](24300407)										[1](24298063)		[1](24297681)	[1](24297685)		[1](24297684)		[1](24298266)	[1](24298267)			[1](24297659)	[3](24298698,24298454,24297683)				[1](24297682)				[13](24299787,24299781,24299273,24299272,24298766,24298718,24297876,24297556,24297371,24296783,24296658,24296503,24295995)			[1](24297299)
	Leptospira interrogans serovar Lai str. 56601	GCF_000092565.1	Complete Genome	Spirochaetota	Leptospirae	Leptospirales	Leptospiraceae				[1](934262)	[1](934263)	[1](936809)										[1](934896)		[1](935232)	[1](935236)		[1](935235)		[1](934657)	[1](934656)			[1](935272)	[3](935234,934261,934471)				[1](935233)				[12](936138,936616,936610,936049,935532,935350,935075,934235,934216,933803,933802,933301)			[1](935579)
	Leptospira interrogans serovar Lai str. IPAV	GCF_000231175.1	Complete Genome	Spirochaetota	Leptospirae	Leptospirales	Leptospiraceae				[1](23782187)	[1](23782188)	[1](23785062)										[1](23782913)		[1](23783271)	[1](23783275)		[1](23783274)		[1](23782627)	[1](23782626)			[1](23783312)	[3](23783273,23782432,23782186)				[1](23783272)				[12](23784861,23784855,23784320,23784209,23783608,23783104,23783396,23782158,23782136,23781676,23781675,23781104)			[1](23783664)
	Leptospira interrogans serovar Lai str. Lai	GCF_000246195.1	Scaffold	Spirochaetota	Leptospirae	Leptospirales	Leptospiraceae				[1](23922483)	[1](23922484)	[1](23924523)										[1](23924749)		[1](23925246)	[1](23925250)		[1](23925249)		[1](23924825)	[1](23924826)			[1](23922707)	[3](23925248,23922482,23923323)				[1](23925247)				[11](23924504,23924498,23924448,23924062,23922587,23922573,23923288,23923267,23922886,23922818,23922143)			[1](23926111)
	Leptospira interrogans serovar Lai str. Lai LPS mutant	GCF_000246215.1	Scaffold	Spirochaetota	Leptospirae	Leptospirales	Leptospiraceae				[1](23927368)	[1](23927367)	[1](23929426)										[1](23928248)		[1](23928758)	[1](23928762)		[1](23928761)		[1](23929065)	[1](23929066)			[1](23927953)	[3](23929618,23928760,23927369)				[1](23928759)				[11](23928987,23928966,23928572,23928566,23927985,23927309,23927156,23927042,23926785,23926395,23926270)			[1](23930049)
	Leptospira interrogans serovar Lai str. Langkawi	GCF_000246235.1	Scaffold	Spirochaetota	Leptospirae	Leptospirales	Leptospiraceae				[1](23933601)	[1](23933600)	[1](23932675)										[1](23931664)		[1](23932262)	[1](23932258)		[1](23932259)		[1](23932216)	[1](23932215)			[1](23933239)	[3](23931198,23933602,23932260)				[1](23932261)				[11](23931341,23931178,23931158,23930896,23934403,23934016,23933934,23933169,23932239,23932150,23932003)			[1](23930440)
	Leptospira interrogans serovar Linhai str. 56609	GCF_000941035.1	Complete Genome	Spirochaetota	Leptospirae	Leptospirales	Leptospiraceae				[1](24301823)	[1](24301824)	[1](24304586)										[1](24302715)		[1](24302352)	[1](24302348)		[1](24302349)		[1](24302938)	[1](24302939)			[1](24302314)	[3](24303117,24302350,24301822)				[1](24302351)				[12](24304375,24304369,24303857,24303856,24302521,24302227,24301798,24301778,24302024,24301343,24300639,24301090)			[1](24303218)
	Leptospira interrogans serovar Manilae	GCF_001047655.1	Complete Genome	Spirochaetota	Leptospirae	Leptospirales	Leptospiraceae				[1](24320370)	[1](24320369)	[1](24321660)										[1](24319740)		[1](24319347)	[1](24319343)		[1](24319344)		[1](24319930)	[1](24319931)			[1](24319306)	[3](24320371,24320118,24319345)				[1](24319346)				[12](24321459,24321453,24320921,24320424,24320813,24320402,24319548,24319220,24319019,24318341,24318339,24317783)			[1](24318963)
	Leptospira interrogans serovar Manilae	GCF_001047635.1	Complete Genome	Spirochaetota	Leptospirae	Leptospirales	Leptospiraceae				[1](24316165)	[1](24316164)	[1](24317454)										[1](24315536)		[1](24315143)	[1](24315139)		[1](24315140)		[1](24315726)	[1](24315727)			[1](24315102)	[3](24315914,24316166,24315141)				[1](24315142)				[12](24316607,24317252,24317246,24316715,24316219,24316197,24315344,24315016,24314816,24314137,24314135,24313580)			[1](24314761)
	Leptospira interrogans serovar Manilae	GCF_900236655.1	Chromosome	Spirochaetota	Leptospirae	Leptospirales	Leptospiraceae				[1](24690138)	[1](24690137)	[1](24687478)										[1](24689270)		[1](24690283)	[1](24690279)		[1](24690280)		[1](24688773)	[1](24688772)			[1](24689739)	[3](24690139,24690281,24689817)				[1](24690282)				[10](24690783,24690592,24689855,24689849,24688289,24688266,24688090,24687848,24687736,24687556)			[1](24689607)
	Leptospira interrogans serovar Manilae	GCF_000612525.2	Scaffold	Spirochaetota	Leptospirae	Leptospirales	Leptospiraceae				[1](24295232)	[1](24295233)	[1](24295053)										[1](24294436)		[1](24295442)	[1](24295446)		[1](24295445)		[1](24293977)	[1](24293976)			[1](24292441)	[3](24295444,24295231,24293792)				[1](24295443)				[10](24295087,24294864,24294571,24293546,24292797,24292791,24292580,24291993,24291971,24291798)			[1](24293246)
	Leptospira interrogans serovar Manilae str. K56	GCF_000342945.1	Contig	Spirochaetota	Leptospirae	Leptospirales	Leptospiraceae				[1](24093829)	[1](24093830)	[1](24091147)										[1](24091736)		[1](24093585)	[1](24093589)		[1](24093588)		[1](24091247)	[1](24091248)			[1](24092830)	[3](24093828,24093587,24093491)				[1](24093586)				[13](24094679,24094673,24094488,24094386,24094364,24093927,24093756,24093249,24093189,24092001,24092000,24091632,24091068)			[1](24094183)
	Leptospira interrogans serovar Manilae str. M001_Tn_Mutant_Parent	GCF_000245995.1	Scaffold	Spirochaetota	Leptospirae	Leptospirales	Leptospiraceae				[1](23888854)	[1](23888855)	[1](23890423)										[1](23892089)		[1](23890101)	[1](23890105)		[1](23890104)		[1](23890926)	[1](23890927)			[1](23890338)	[3](23890397,23890103,23888853)				[1](23890102)				[11](23890981,23890689,23890556,23890437,23890431,23890002,23889901,23889792,23888929,23888740,23888603)			[1](23889335)
	Leptospira interrogans serovar Manilae str. M1352_LPS_mutant	GCF_000246075.1	Scaffold	Spirochaetota	Leptospirae	Leptospirales	Leptospiraceae				[1](23906488)	[1](23906489)	[1](23908677)										[1](23908987)		[1](23907138)	[1](23907134)		[1](23907135)		[1](23906798)	[1](23906797)			[1](23905956)	[3](23907136,23906487,23906134)				[1](23907137)				[11](23908300,23908087,23907486,23906903,23906100,23906094,23906078,23906069,23905610,23905577,23905163)			[1](23907041)
	Leptospira interrogans serovar Manilae str. M776_fur_mutant	GCF_000246035.1	Scaffold	Spirochaetota	Leptospirae	Leptospirales	Leptospiraceae				[1](23897737)	[1](23897736)	[1](23900350)										[1](23897380)		[1](23898843)	[1](23898847)		[1](23898846)		[1](23897716)	[1](23897715)			[1](23898063)	[3](23898845,23897738,23897195)				[1](23898844)				[11](23900235,23899985,23899685,23898109,23897089,23896957,23896932,23897889,23897883,23897653,23897233)			[1](23897358)
	Leptospira interrogans serovar Manilae str. M874_LA0615_mutant	GCF_000246055.1	Scaffold	Spirochaetota	Leptospirae	Leptospirales	Leptospiraceae				[1](23901339)	[1](23901340)	[1](23904087)										[1](23904798)		[1](23903122)	[1](23903118)		[1](23903119)		[1](23902268)	[1](23902267)			[1](23902480)	[3](23903120,23902641,23901338)				[1](23903121)				[11](23904323,23903688,23903481,23902036,23901821,23901772,23901743,23901493,23901405,23901399,23901154)			[1](23903340)
	Leptospira interrogans serovar Manilae str. M933_lip32_mutant	GCF_000246015.1	Scaffold	Spirochaetota	Leptospirae	Leptospirales	Leptospiraceae				[1](23892482)	[1](23892481)	[1](23895016)										[1](23896407)		[1](23894308)	[1](23894312)		[1](23894311)		[1](23893420)	[1](23893419)			[1](23894169)	[3](23895202,23894310,23892483)				[1](23894309)				[11](23896053,23895824,23895441,23895036,23894942,23894898,23894892,23894211,23894081,23893560,23893039)			[1](23893143)
	Leptospira interrogans serovar Manilae str. UP-OM	GCF_000343375.1	Contig	Spirochaetota	Leptospirae	Leptospirales	Leptospiraceae				[1](24166865)	[1](24166864)	[1](24166234)										[1](24168308)		[1](24166147)	[1](24166151)		[1](24166150)		[1](24167437)	[1](24167438)			[1](24167076)	[3](24166866,24166149,24165609)				[1](24166148)				[14](24169418,24168576,24168326,24168116,24167981,24167725,24167719,24166967,24166917,24166895,24166845,24165652,24165511,24165510)			[1](24168413)
	Leptospira interrogans serovar Medanensis str. L0448	GCF_000243955.2	Contig	Spirochaetota	Leptospirae	Leptospirales	Leptospiraceae				[1](23807966)	[1](23807967)	[1](23808513)										[1](23810494)		[1](23808243)	[1](23808239)		[1](23808240)		[1](23808825)	[1](23808826)			[1](23808204)	[3](23811314,23808241,23807965)				[1](23808242)				[11](23810916,23810650,23810528,23809991,23809536,23809316,23809294,23809172,23808921,23808915,23807047)			[1](23809048)
	Leptospira interrogans serovar Medanensis str. L0887	GCF_000246615.1	Scaffold	Spirochaetota	Leptospirae	Leptospirales	Leptospiraceae				[1](23988352)	[1](23988351)	[1](23986975)										[1](23990135)		[1](23989020)	[1](23989024)		[1](23989023)		[1](23989888)	[1](23989887)			[1](23990822)	[3](23990274,23989022,23988353)				[1](23989021)				[11](23990103,23990081,23988923,23988821,23988804,23987630,23987624,23987464,23987233,23987093,23986676)			[1](23990958)
	Leptospira interrogans serovar Medanensis str. UT053	GCF_000244395.2	Contig	Spirochaetota	Leptospirae	Leptospirales	Leptospiraceae				[1](23873734)	[1](23873735)	[1](23874959)										[1](23870207)		[1](23873979)	[1](23873983)		[1](23873982)		[1](23874266)	[1](23874265)			[1](23871776)	[3](23873981,23873733,23870519)				[1](23873980)				[11](23874529,23874122,23874128,23873318,23872985,23872963,23872612,23872144,23871445,23871312,23870779)			[1](23870643)
	Leptospira interrogans serovar Muenchen	GCF_001022315.1	Scaffold	Spirochaetota	Leptospirae	Leptospirales	Leptospiraceae					[1](24310040)	[1](24311885)								[1](24310039)		[1](24310366)		[1](24312500)	[1](24312496)		[1](24312497)		[1](24311331)	[1](24311330)			[1](24312684)	[3](24312498,24310038,24309884)				[1](24312499)				[13](24312824,24312817,24312300,24312291,24312231,24312013,24311786,24311763,24311728,24311511,24310822,24310609,24309470)			[1](24312940)
	Leptospira interrogans serovar Muenchen str. Brem 129	GCF_000243755.2	Contig	Spirochaetota	Leptospirae	Leptospirales	Leptospiraceae				[1](23800332)	[1](23800331)	[1](23802353)										[1](23801890)		[1](23802074)	[1](23802078)		[1](23802077)		[1](23799116)	[1](23799117)			[1](23801202)	[3](23802076,23800333,23798756)				[1](23802075)				[12](23801698,23801684,23800791,23800784,23800383,23800361,23800183,23799984,23799856,23799745,23798975,23798536)			[1](23801404)
	Leptospira interrogans serovar Naam str. Naam	GCF_000342745.1	Contig	Spirochaetota	Leptospirae	Leptospirales	Leptospiraceae				[1](24058417)	[1](24058418)	[1](24056132)										[1](24058541)		[1](24058622)	[1](24058618)		[1](24058619)		[1](24057450)	[1](24057451)			[1](24058583)	[3](24060406,24058620,24058416)				[1](24058621)				[13](24059659,24059393,24058763,24058630,24058205,24057414,24057392,24057326,24057319,24057165,24057016,24056454,24055919)			[1](24057840)
	Leptospira interrogans serovar Pomona	GCF_001969075.1	Contig	Spirochaetota	Leptospirae	Leptospirales	Leptospiraceae				[1](24639777)	[1](24639778)	[1](24640332)										[1](24642871)		[1](24643099)	[1](24643095)		[1](24643096)		[1](24642718)	[1](24642717)			[1](24640273)	[3](24643097,24641278,24639776)				[1](24643098)				[11](24643632,24642351,24641695,24641689,24641519,24641412,24640582,24640552,24640376,24639752,24639730)			[1](24642602)
	Leptospira interrogans serovar Pomona	GCF_001857845.1	Scaffold	Spirochaetota	Leptospirae	Leptospirales	Leptospiraceae				[1](24635896)	[1](24635897)	[1](24635472)										[1](24637569)		[1](24637932)	[1](24637936)		[1](24637935)		[1](24637339)	[1](24637338)			[1](24637967)	[3](24637934,24637207,24635895)				[1](24637933)				[12](24639397,24639391,24638855,24638266,24638055,24637762,24636648,24636647,24636048,24635871,24635849,24635742)			[1](24638326)
	Leptospira interrogans serovar Pomona str. 2006006962	GCF_000343025.1	Contig	Spirochaetota	Leptospirae	Leptospirales	Leptospiraceae				[1](24109595)	[1](24109594)	[1](24111389)										[1](24111086)		[1](24108046)	[1](24108042)		[1](24108043)		[1](24109172)	[1](24109173)			[1](24108001)	[3](24109811,24109596,24108044)				[1](24108045)				[11](24110595,24110589,24110483,24110206,24110143,24109619,24108671,24108220,24107628,24107621,24107571)			[1](24111309)
	Leptospira interrogans serovar Pomona str. 2006006968	GCF_000343345.1	Contig	Spirochaetota	Leptospirae	Leptospirales	Leptospiraceae				[1](24162820)	[1](24162821)	[1](24161820)										[1](24164137)		[1](24164841)	[1](24164845)		[1](24164844)		[1](24162515)	[1](24162516)			[1](24164878)	[3](24164843,24163811,24162819)				[1](24164842)				[11](24165143,24165120,24164912,24163518,24163361,24163159,24163153,24162875,24162661,24162203,24161564)			[1](24161545)
	Leptospira interrogans serovar Pomona str. CSL10083	GCF_000346695.1	Contig	Spirochaetota	Leptospirae	Leptospirales	Leptospiraceae				[1](24259162)	[1](24259163)	[1](24257862)										[1](24259091)		[1](24259516)	[1](24259512)		[1](24259513)		[1](24260477)	[1](24260478)			[1](24256932)	[3](24259514,24259399,24259161)				[1](24259515)				[13](24260810,24260777,24260399,24259993,24259987,24259903,24259244,24259136,24258956,24258752,24258534,24258531,24257268)			[1](24258467)
	Leptospira interrogans serovar Pomona str. CSL4002	GCF_000347155.1	Contig	Spirochaetota	Leptospirae	Leptospirales	Leptospiraceae				[1](24284804)	[1](24284803)	[1](24285488)										[1](24285337)		[1](24284886)	[1](24284890)		[1](24284889)		[1](24284269)	[1](24284268)			[1](24283581)	[3](24284936,24284888,24284805)				[1](24284887)				[12](24286525,24286519,24285755,24285601,24285017,24284850,24284828,24284677,24284523,24287346,24287194,24283780)			[1](24283326)
	Leptospira interrogans serovar Pomona str. Fox 32256	GCF_000342365.1	Contig	Spirochaetota	Leptospirae	Leptospirales	Leptospiraceae				[1](24034729)	[1](24034730)	[1](24034895)										[1](24035409)		[1](24037090)	[1](24037094)		[1](24037093)		[1](24036261)	[1](24036260)			[1](24038331)	[3](24037092,24035861,24034728)				[1](24037091)				[13](24037995,24037959,24037958,24037391,24035832,24035704,24035668,24035258,24034705,24034683,24034426,24034420,24034366)			[1](24037619)
	Leptospira interrogans serovar Pomona str. Kennewicki LC82-25	GCF_000243635.1	Contig	Spirochaetota	Leptospirae	Leptospirales	Leptospiraceae				[1](23797825)	[1](23797824)	[1](23796394)										[1](23794363)		[1](23797333)	[1](23797337)		[1](23797336)		[1](23798365)	[1](23798364)			[1](23797370)	[3](23797826,23797335,23796262)				[1](23797334)				[11](23797872,23797850,23797038,23796785,23796651,23796521,23796515,23796098,23795508,23795137,23794307)			[1](23798213)
	Leptospira interrogans serovar Pomona str. Pomona	GCF_000216355.1	Contig	Spirochaetota	Leptospirae	Leptospirales	Leptospiraceae				[1](23540881)	[1](23540882)	[1](23539532)										[1](23542441)		[1](23539862)	[1](23539866)		[1](23539865)		[1](23540050)	[1](23540049)			[1](23541249)	[3](23543093,23540880,23539864)				[1](23539863)				[11](23543033,23542896,23542237,23541908,23541902,23541759,23541386,23541275,23541070,23540856,23540493)			[1](23543321)
	Leptospira interrogans serovar Pomona str. UT364	GCF_000244415.1	Contig	Spirochaetota	Leptospirae	Leptospirales	Leptospiraceae				[1](23877848)	[1](23877847)	[1](23875140)										[1](23876466)		[1](23878475)	[1](23878471)		[1](23878472)		[1](23876276)	[1](23876277)			[1](23876380)	[3](23877849,23878473,23875443)				[1](23878474)				[11](23877652,23877615,23876809,23876432,23876298,23876192,23879645,23879638,23879229,23879207,23879184)			[1](23876344)
	Leptospira interrogans serovar Pyrogenes str. 2006006956	GCF_000246095.1	Scaffold	Spirochaetota	Leptospirae	Leptospirales	Leptospiraceae					[1](23910427)	[1](23910614)										[1](23912827)		[1](23909376)	[1](23909380)		[1](23909379)		[1](23912558)	[1](23912557)			[1](23911443)	[3](23909842,23910429,23909378)				[1](23909377)				[12](23913084,23913029,23912642,23911973,23910008,23909991,23909818,23909724,23909703,23910594,23910354,23910347)			[1](23911353)
	Leptospira interrogans serovar Pyrogenes str. 2006006960	GCF_000243515.1	Contig	Spirochaetota	Leptospirae	Leptospirales	Leptospiraceae					[1](23788224)	[1](23789422)										[1](23787996)		[1](23788057)	[1](23788053)		[1](23788054)		[1](23787006)	[1](23787007)			[1](23788512)	[3](23788226,23788055,23787199)				[1](23788056)				[12](23789005,23788892,23788273,23788252,23788007,23787808,23787553,23786855,23786142,23786056,23786049,23785906)			[1](23787626)
	Leptospira interrogans serovar Pyrogenes str. 2006006973	GCF_000343455.1	Contig	Spirochaetota	Leptospirae	Leptospirales	Leptospiraceae					[1](24181385)	[1](24180473)										[1](24179468)		[1](24178349)	[1](24178345)		[1](24178346)		[1](24178697)	[1](24178698)			[1](24178897)	[3](24181387,24180295,24178347)				[1](24178348)				[13](24181895,24181894,24181644,24181173,24180908,24180740,24180733,24180035,24180013,24179000,24178706,24178367,24178176)			[1](24180957)
	Leptospira interrogans serovar Pyrogenes str. R168	GCF_000244095.1	Contig	Spirochaetota	Leptospirae	Leptospirales	Leptospiraceae				[1](23828360)	[1](23828361)	[1](23826549)										[1](23829345)		[1](23825850)	[1](23825846)		[1](23825847)		[1](23828142)	[1](23828143)			[1](23826005)	[3](23828359,23827090,23825848)				[1](23825849)				[11](23829524,23829365,23829001,23828782,23828775,23828332,23828311,23827480,23826811,23826424,23825537)			[1](23826943)
	Leptospira interrogans serovar Pyrogenes str. Sri Lanka 14	GCF_000342805.1	Contig	Spirochaetota	Leptospirae	Leptospirales	Leptospiraceae				[1](24068944)	[1](24068943)	[1](24065708)										[1](24068527)		[1](24065255)	[1](24065259)		[1](24065258)		[1](24067399)	[1](24067400)			[1](24067096)	[3](24068945,24066975,24065257)				[1](24065256)				[13](24067680,24067608,24067510,24067503,24066782,24066761,24066545,24066175,24065952,24065910,24065745,24064991,24064804)			[1](24067056)
	Leptospira interrogans serovar Pyrogenes str. Sri Lanka 30	GCF_000342685.1	Contig	Spirochaetota	Leptospirae	Leptospirales	Leptospiraceae				[1](24049001)	[1](24049000)	[1](24048597)										[1](24051494)		[1](24047474)	[1](24047478)		[1](24047477)		[1](24050460)	[1](24050459)			[1](24048716)	[3](24049002,24047476,24047223)				[1](24047475)				[11](24051423,24051327,24051123,24050617,24050610,24050469,24050371,24049749,24049728,24047756,24046980)			[1](24048426)
	Leptospira interrogans serovar Pyrogenes str. Sri Lanka 39	GCF_000342865.1	Contig	Spirochaetota	Leptospirae	Leptospirales	Leptospiraceae				[1](24078264)	[1](24078265)	[1](24080370)										[1](24079981)		[1](24078049)	[1](24078045)		[1](24078046)		[1](24079657)	[1](24079658)			[1](24078901)	[3](24078263,24078047,24080734)				[1](24078048)				[11](24081521,24078955,24078934,24078715,24078659,24078654,24078555,24078527,24081051,24080860,24077654)			[1](24078331)
	Leptospira interrogans serovar Pyrogenes str. Sri Lanka 46	GCF_000342905.1	Contig	Spirochaetota	Leptospirae	Leptospirales	Leptospiraceae				[1](24082908)	[1](24082907)	[1](24085338)										[1](24084918)		[1](24082113)	[1](24082117)		[1](24082116)		[1](24083711)	[1](24083710)			[1](24083007)	[3](24084534,24082909,24082115)				[1](24082114)				[13](24086244,24086217,24085665,24085644,24085570,24085043,24084741,24084156,24082879,24082801,24082777,24082308,24082094)			[1](24083964)
	Leptospira interrogans serovar Pyrogenes str. SriLanka1	GCF_000246415.1	Scaffold	Spirochaetota	Leptospirae	Leptospirales	Leptospiraceae				[1](23950637)	[1](23950638)	[1](23947580)										[1](23951407)		[1](23949333)	[1](23949337)		[1](23949336)		[1](23952011)	[1](23952012)			[1](23950015)	[3](23950636,23950189,23949335)				[1](23949334)				[11](23951690,23951304,23949736,23949240,23949110,23948993,23948820,23948488,23948464,23947841,23947617)			[1](23948792)
	Leptospira interrogans serovar Szwajizak str. Szwajizak	GCF_000342925.1	Contig	Spirochaetota	Leptospirae	Leptospirales	Leptospiraceae				[1](24090629)	[1](24090630)	[1](24086634)										[1](24090831)		[1](24090127)	[1](24090131)		[1](24090130)		[1](24086464)	[1](24086463)			[1](24090539)	[2](24090129,24087665)				[1](24090128)				[13](24090861,24090231,24090051,24089761,24089566,24088139,24088028,24087954,24087758,24087319,24086984,24086973,24086923)			[1](24087549)
	Leptospira interrogans serovar Valbuzzi str. Duyster	GCF_000346935.1	Contig	Spirochaetota	Leptospirae	Leptospirales	Leptospiraceae				[1](24264940)	[1](24264941)	[1](24262161)										[1](24264554)		[1](24262921)	[1](24262917)		[1](24262918)		[1](24262462)	[1](24262463)			[1](24265178)	[3](24264939,24262919,24262086)								[9](24265041,24264889,24263291,24263245,24262428,24261935,24261929,24261431,24261304)			[1](24262358)
	Leptospira interrogans serovar Valbuzzi str. Valbuzzi	GCF_000306155.2	Contig	Spirochaetota	Leptospirae	Leptospirales	Leptospiraceae				[1](24003671)	[1](24003672)	[1](24000249)										[1](24000577)		[1](24002625)	[1](24002629)		[1](24002628)		[1](24001100)	[1](24001099)			[1](24001547)	[3](24003670,24002627,24000924)								[8](24003621,24003329,24002930,24002383,24002377,24001855,24001653,24000765)			[1](24001908)
	Leptospira interrogans str. 2002000621	GCF_000216335.1	Contig	Spirochaetota	Leptospirae	Leptospirales	Leptospiraceae					[1](23538348)	[1](23535811)										[1](23536954)		[1](23534894)	[1](23534890)		[1](23534891)		[1](23535477)	[1](23535476)			[1](23535658)	[3](23538346,23535289,23534892)				[1](23534893)				[12](23538668,23538500,23538317,23538295,23538015,23538009,23537513,23537485,23537168,23536596,23536461,23536351)			[1](23536336)
	Leptospira interrogans str. 2002000623	GCF_000243555.1	Contig	Spirochaetota	Leptospirae	Leptospirales	Leptospiraceae				[1](23790009)	[1](23790010)	[1](23790481)										[1](23792467)		[1](23793220)	[1](23793216)		[1](23793217)		[1](23794175)	[1](23794174)			[1](23792110)	[3](23793986,23793218,23790008)				[1](23793219)				[12](23793167,23793161,23792948,23792745,23792566,23792278,23792169,23791948,23791872,23791667,23789978,23789956)			[1](23789773)
	Leptospira interrogans str. 2002000624	GCF_000217515.1	Contig	Spirochaetota	Leptospirae	Leptospirales	Leptospiraceae				[1](23764082)	[1](23764083)	[1](23766223)										[1](23766417)		[1](23765028)	[1](23765032)		[1](23765031)		[1](23767900)	[1](23767901)			[1](23765128)	[3](23768086,23765030,23764081)				[1](23765029)				[12](23766608,23765679,23765478,23765472,23765377,23765307,23764729,23764473,23764349,23764051,23764029,23763921)			[1](23767094)
	Leptospira interrogans str. 2002000631	GCF_000347135.1	Contig	Spirochaetota	Leptospirae	Leptospirales	Leptospiraceae				[1](24280753)	[1](24280752)	[1](24280616)										[1](24280112)		[1](24281295)	[1](24281299)		[1](24281298)		[1](24282370)	[1](24282371)			[1](24282196)	[3](24281297,24280754,24279633)				[1](24281296)				[14](24283193,24283111,24283105,24283051,24281676,24281614,24281442,24280730,24280283,24280213,24279108,24279086,24279011,24278995)			[1](24280494)
	Leptospira interrogans str. 2002000632	GCF_000347115.1	Contig	Spirochaetota	Leptospirae	Leptospirales	Leptospiraceae				[1](24278632)	[1](24278633)	[1](24275458)										[1](24276487)		[1](24277261)	[1](24277257)		[1](24277258)		[1](24277214)	[1](24277213)			[1](24274987)	[3](24277259,24278631,24278223)				[1](24277260)				[13](24277998,24277523,24277501,24277338,24277279,24277070,24276746,24276740,24276292,24275989,24275803,24274767,24274607)			[1](24274754)
	Leptospira interrogans str. 2003000735	GCF_000347055.1	Contig	Spirochaetota	Leptospirae	Leptospirales	Leptospiraceae				[1](24267755)	[1](24267754)	[1](24265963)										[1](24266274)		[1](24267652)	[1](24267656)		[1](24267655)		[1](24267012)	[1](24267013)			[1](24267947)	[3](24268861,24267756,24267654)				[1](24267653)				[12](24269242,24268051,24267674,24267668,24267583,24267141,24266958,24266732,24266188,24265738,24265545,24265435)			[1](24266136)
	Leptospira interrogans str. Brem 329	GCF_000306215.1	Contig	Spirochaetota	Leptospirae	Leptospirales	Leptospiraceae				[1](24004847)	[1](24004848)	[1](24007873)												[1](24006542)	[1](24006538)		[1](24006539)		[1](24005288)	[1](24005287)			[1](24008067)	[3](24006540,24005106,24004846)				[1](24006541)				[11](24007987,24007426,24007196,24007189,24006835,24006711,24005573,24004820,24004799,24004283,24004207)			[1](24007384)
	Leptospira interrogans str. C10069	GCF_000216235.1	Contig	Spirochaetota	Leptospirae	Leptospirales	Leptospiraceae				[1](23531849)	[1](23531848)	[1](23530738)										[1](23534535)		[1](23534170)	[1](23534166)		[1](23534167)		[1](23534555)	[1](23534556)			[1](23533882)	[3](23534747,23534168,23531850)				[1](23534169)				[11](23534347,23533798,23533594,23533496,23533206,23532490,23532349,23532342,23531897,23531876,23531157)			[1](23533440)
	Leptospira interrogans str. FPW1039	GCF_000306495.2	Contig	Spirochaetota	Leptospirae	Leptospirales	Leptospiraceae				[1](24013253)	[1](24013254)	[1](24013571)										[1](24012817)		[1](24016822)	[1](24016818)		[1](24016819)		[1](24014944)	[1](24014945)			[1](24013178)	[3](24016820,24016012,24013252)				[1](24016821)				[12](24017090,24017007,24016581,24016383,24015952,24015089,24014768,24014761,24014112,24014090,24013994,24013156)			[1](24014649)
	Leptospira interrogans str. FPW2026	GCF_000243895.1	Contig	Spirochaetota	Leptospirae	Leptospirales	Leptospiraceae				[1](23805729)	[1](23805728)	[1](23804761)										[1](23803442)		[1](23803084)	[1](23803080)		[1](23803081)		[1](23803801)	[1](23803802)			[1](23802597)	[3](23805730,23803985,23803082)				[1](23803083)				[11](23806991,23806469,23806460,23806291,23805832,23805811,23805233,23805452,23804371,23804321,23803252)			[1](23806781)
	Leptospira interrogans str. Fiocruz LV4114	GCF_000343125.1	Contig	Spirochaetota	Leptospirae	Leptospirales	Leptospiraceae				[1](24123486)	[1](24123485)	[1](24123875)										[1](24120397)		[1](24121173)	[1](24121177)		[1](24121176)		[1](24122346)	[1](24122347)			[1](24121004)	[3](24121848,24121175,24123487)				[1](24121174)				[11](24122753,24122746,24122605,24122527,24122273,24121433,24123662,24123656,24123536,24123514,24123055)			[1](24121660)
	Leptospira interrogans str. Fiocruz LV4117	GCF_000343145.1	Contig	Spirochaetota	Leptospirae	Leptospirales	Leptospiraceae				[1](24127651)	[1](24127652)	[1](24126739)										[1](24126219)			[1](24124588)		[1](24124587)		[1](24126644)	[1](24126643)			[1](24124846)	[3](24127650,24125594,24124586)				[1](24124585)				[11](24127964,24127625,24127603,24127501,24126836,24125114,24124696,24124689,24124454,24124204,24124081)			[1](24128018)
	Leptospira interrogans str. Fiocruz LV4225	GCF_000343815.1	Contig	Spirochaetota	Leptospirae	Leptospirales	Leptospiraceae				[1](24252106)	[1](24252107)	[1](24250765)										[1](24250445)			[1](24248508)		[1](24248507)		[1](24250476)	[1](24250477)			[1](24248998)	[3](24252105,24250855,24248506)				[1](24248505)				[13](24252081,24252059,24251808,24251592,24251358,24251357,24251076,24250981,24250974,24250777,24250271,24249705,24249502)			[1](24251026)
	Leptospira interrogans str. HAI1536	GCF_000306635.1	Contig	Spirochaetota	Leptospirae	Leptospirales	Leptospiraceae				[1](24020476)	[1](24020477)	[1](24017986)										[1](24019332)		[1](24020627)	[1](24020631)		[1](24020630)		[1](24020655)	[1](24020656)			[1](24021510)	[3](24020629,24020475,24019049)				[1](24020628)				[12](24021015,24020862,24020855,24020675,24020447,24020274,24020181,24019215,24018576,24017643,24017571,24017451)			[1](24019250)
	Leptospira interrogans str. HAI1594	GCF_000306655.1	Contig	Spirochaetota	Leptospirae	Leptospirales	Leptospiraceae				[1](24024368)	[1](24024367)	[1](24022701)										[1](24023659)		[1](24024663)	[1](24024667)		[1](24024666)		[1](24023262)	[1](24023261)			[1](24021564)	[3](24024665,24024369,24023072)				[1](24024664)				[10](24025254,24025172,24024416,24024395,24024007,24024000,24023470,24022838,24022297,24021636)			[1](24022243)
	Leptospira interrogans str. Kito	GCF_000347255.1	Contig	Spirochaetota	Leptospirae	Leptospirales	Leptospiraceae				[1](24287837)	[1](24287838)	[1](24288751)										[1](24288436)		[1](24288805)	[1](24288809)		[1](24288808)		[1](24290437)	[1](24290438)			[1](24288842)	[3](24289845,24288807,24287836)				[1](24288806)				[11](24291539,24291243,24291117,24290676,24289482,24289404,24289398,24288984,24288384,24287812,24287790)			[1](24289883)
	Leptospira interrogans str. L0996	GCF_000243975.2	Contig	Spirochaetota	Leptospirae	Leptospirales	Leptospiraceae				[1](23813897)	[1](23813898)	[1](23814437)										[1](23815211)		[1](23812064)	[1](23812068)		[1](23812067)		[1](23814579)	[1](23814578)				[3](23813896,23813036,23812066)				[1](23812065)				[11](23816051,23815583,23815561,23815454,23814924,23815076,23815070,23814219,23814023,23813398,23812341)			[1](23815794)
	Leptospira interrogans str. MMD3731	GCF_000244695.2	Contig	Spirochaetota	Leptospirae	Leptospirales	Leptospiraceae				[1](23887795)	[1](23887796)	[1](23885525)										[1](23887702)		[1](23886623)	[1](23886619)		[1](23886620)		[1](23885780)	[1](23885781)			[1](23887319)	[3](23888039,23887794,23886621)				[1](23886622)				[11](23887769,23887747,23887468,23887404,23887200,23887089,23886794,23886229,23886222,23884704,23884811)			[1](23887522)
	Leptospira interrogans str. UI 08452	GCF_000244175.1	Contig	Spirochaetota	Leptospirae	Leptospirales	Leptospiraceae				[1](23845130)	[1](23845129)	[1](23846608)										[1](23844170)		[1](23844000)	[1](23843996)		[1](23843997)		[1](23843359)	[1](23843360)			[1](23842998)	[3](23845131,23843998,23843539)				[1](23843999)				[11](23846944,23846808,23846025,23845879,23845873,23845582,23845236,23845214,23845015,23843886,23842785)			[1](23845056)
	Leptospira interrogans str. UI 09600	GCF_000244235.2	Contig	Spirochaetota	Leptospirae	Leptospirales	Leptospiraceae				[1](23849990)	[1](23849989)	[1](23847942)										[1](23848367)		[1](23847344)	[1](23847348)		[1](23847347)		[1](23851400)	[1](23851401)			[1](23847668)	[3](23849991,23849755,23847346)				[1](23847345)				[10](23851259,23851253,23851067,23850708,23850297,23850038,23850016,23849476,23848802,23848657)			[1](23850351)
	Leptospira interrogans str. UI 12621	GCF_000244275.1	Contig	Spirochaetota	Leptospirae	Leptospirales	Leptospiraceae				[1](23753618)	[1](23753619)	[1](23752665)										[1](23751830)		[1](23752195)	[1](23752199)		[1](23752198)		[1](23755017)	[1](23755016)			[1](23752237)	[3](23754837,23753617,23752197)				[1](23752196)				[11](23754667,23754425,23754178,23753913,23753396,23753390,23752544,23752284,23752021,23750872,23750851)			[1](23754113)
	Leptospira interrogans str. UI 12758	GCF_000244295.1	Contig	Spirochaetota	Leptospirae	Leptospirales	Leptospiraceae				[1](23852455)	[1](23852454)	[1](23851973)										[1](23852246)		[1](23853732)	[1](23853728)		[1](23853729)		[1](23855450)	[1](23855451)			[1](23853691)	[3](23853730,23853087,23852456)				[1](23853731)				[12](23855700,23855694,23854370,23853993,23853561,23853151,23852504,23852482,23852055,23851853,23851693,23851570)			[1](23854380)
	Leptospira interrogans str. UI 13372	GCF_000244375.2	Contig	Spirochaetota	Leptospirae	Leptospirales	Leptospiraceae				[1](23867652)	[1](23867651)	[1](23866898)										[1](23868746)		[1](23868874)	[1](23868870)		[1](23868871)		[1](23868800)	[1](23868801)			[1](23869594)	[3](23868872,23867653,23867476)				[1](23868873)				[11](23869165,23868844,23867129,23866883,23866702,23866531,23866265,23866245,23867316,23867310,23865588)			[1](23866003)
	Leptospira interrogans str. UT126	GCF_000347095.1	Contig	Spirochaetota	Leptospirae	Leptospirales	Leptospiraceae				[1](24271139)	[1](24271138)	[1](24269896)										[1](24272566)		[1](24270232)	[1](24270236)		[1](24270235)		[1](24270180)	[1](24270181)			[1](24273765)	[3](24273429,24271140,24270234)				[1](24270233)				[11](24274004,24273870,24273864,24273675,24273561,24272139,24271343,24271323,24270327,24270291,24269914)			[1](24272962)
	Leptospira kirschneri	GCF_002009765.1	Contig	Spirochaetota	Leptospirae	Leptospirales	Leptospiraceae				[1](394796570)	[1](394796571)	[1](394797988)										[1](394796053)		[1](394798138)	[1](394798134)		[1](394798135)		[1](394796872)	[1](394796873)			[1](394795439)	[3](394798136,394797054,394796569)				[1](394798137)				[11](394798565,394798536,394798482,394797537,394797199,394796411,394796354,394795967,394795588,394795272,394794885)			[1](394798739)
	Leptospira kirschneri	GCF_002009725.1	Contig	Spirochaetota	Leptospirae	Leptospirales	Leptospiraceae				[1](394790948)	[1](394790947)	[1](394791224)										[1](394792793)		[1](394791666)	[1](394791662)		[1](394791663)		[1](394791561)	[1](394791560)			[1](394794631)	[3](394791664,394791333,394790949)				[1](394791665)				[10](394792995,394792503,394792364,394792355,394791949,394794396,394794258,394794173,394791792,394791305)			[1](394794240)
	Leptospira kirschneri serovar Bim str. 1051	GCF_000243655.2	Contig	Spirochaetota	Leptospirae	Leptospirales	Leptospiraceae				[1](394698474)	[1](394698473)	[1](394701000)										[1](394699210)		[1](394699560)	[1](394699564)		[1](394699563)		[1](394700176)	[1](394700175)			[1](394698779)	[3](394700001,394699562,394698475)				[1](394699561)				[11](394701787,394701781,394701636,394701433,394700650,394699393,394698860,394698685,394698521,394698501,394698352)			[1](394698313)
	Leptospira kirschneri serovar Bim str. PUO 1247	GCF_000347215.1	Contig	Spirochaetota	Leptospirae	Leptospirales	Leptospiraceae				[1](394774968)	[1](394774969)	[1](394775253)										[1](394775811)		[1](394775316)	[1](394775312)		[1](394775313)		[1](394777691)	[1](394777692)			[1](394775997)	[3](394778000,394775314,394774967)				[1](394775315)				[10](394777979,394777834,394777828,394777750,394776252,394776017,394775903,394775174,394774942,394774922)			[1](394777645)
	Leptospira kirschneri serovar Bulgarica str. Nikolaevo	GCF_000347235.1	Contig	Spirochaetota	Leptospirae	Leptospirales	Leptospiraceae				[1](394780878)	[1](394780877)	[1](394778703)										[1](394781954)		[1](394778956)	[1](394778960)		[1](394778959)		[1](394781728)	[1](394781729)			[1](394779553)	[3](394780879,394780666,394778958)				[1](394778957)				[12](394782124,394781770,394781685,394779530,394779265,394780801,394780692,394780605,394780501,394779059,394778638,394778568)			[1](394780915)
	Leptospira kirschneri serovar Cynopteri str. 3522 CT	GCF_000243695.2	Contig	Spirochaetota	Leptospirae	Leptospirales	Leptospiraceae				[1](4153429)	[1](4153430)	[1](4154971)										[1](4156683)		[1](4155241)	[1](4155245)		[1](4155244)		[1](4156299)	[1](4156298)			[1](4154631)	[3](4156117,4155243,4153428)				[1](4155242)				[11](4156500,4155981,4155453,4154713,4154568,4154547,4154133,4154034,4153589,4153582,4153061)			[1](4153401)
	Leptospira kirschneri serovar Grippotyphosa	GCF_002018145.1	Contig	Spirochaetota	Leptospirae	Leptospirales	Leptospiraceae				[1](394803345)	[1](394803344)	[1](394805004)										[1](394804454)		[1](394804596)	[1](394804600)		[1](394804599)		[1](394804697)	[1](394804698)			[1](394803601)	[3](394804598,394803863,394803346)				[1](394804597)				[11](394806916,394806860,394806604,394806212,394805988,394805540,394805314,394804945,394804377,394803984,394803392)			[1](394806070)
	Leptospira kirschneri serovar Grippotyphosa str. 'Brem 127 Duyster'	GCF_000246175.1	Scaffold	Spirochaetota	Leptospirae	Leptospirales	Leptospiraceae				[1](394725092)	[1](394725091)	[1](394723713)										[1](394724775)		[1](394722929)	[1](394722933)		[1](394722932)		[1](394723728)	[1](394723727)			[1](394725127)	[3](394725347,394725093,394722931)				[1](394722930)				[11](394725584,394725504,394725140,394724921,394724623,394724438,394722562,394722303,394724226,394723037,394721879)			[1](394724436)
	Leptospira kirschneri serovar Grippotyphosa str. Duyster-Boelhouwer	GCF_000246155.1	Scaffold	Spirochaetota	Leptospirae	Leptospirales	Leptospiraceae				[1](394719373)	[1](394719372)	[1](394718798)										[1](394719945)		[1](394720026)	[1](394720022)		[1](394720023)		[1](394719713)	[1](394719714)			[1](394718880)	[3](394720719,394720024,394719374)				[1](394720025)				[10](394721769,394721583,394721419,394721358,394720819,394720688,394720514,394719734,394719257,394718459)			[1](394718770)
	Leptospira kirschneri serovar Grippotyphosa str. Moskva	GCF_000243855.1	Contig	Spirochaetota	Leptospirae	Leptospirales	Leptospiraceae				[1](394704001)	[1](394704000)	[1](394705615)										[1](394704119)		[1](394704265)	[1](394704269)		[1](394704268)		[1](394702952)	[1](394702951)			[1](394702235)	[3](394704267,394704002,394702778)				[1](394704266)				[10](394705202,394704780,394704046,394703617,394703476,394703468,394703246,394702637,394702316,394701984)			[1](394702598)
	Leptospira kirschneri serovar Grippotyphosa str. RM52	GCF_000243615.1	Contig	Spirochaetota	Leptospirae	Leptospirales	Leptospiraceae				[1](394697630)	[1](394697631)	[1](394693964)										[1](394696733)		[1](394696586)	[1](394696582)		[1](394696583)		[1](394694729)	[1](394694730)			[1](394696548)	[2](394697629,394694902)				[1](394696585)				[9](394697584,394696915,394696467,394696349,394696249,394695251,394695243,394695394,394695041)			[1](394695077)
	Leptospira kirschneri serovar Grippotyphosa str. UT130	GCF_000246675.1	Scaffold	Spirochaetota	Leptospirae	Leptospirales	Leptospiraceae				[1](394738834)	[1](394738835)	[1](394738352)										[1](394740739)		[1](394737995)	[1](394737999)		[1](394737998)		[1](394739950)	[1](394739949)			[1](394739761)	[3](394738875,394738833,394737997)				[1](394737996)				[11](394741505,394741345,394741086,394740946,394740940,394740364,394740160,394739081,394737908,394737895,394737705)			[1](394739895)
	Leptospira kirschneri serovar Mozdok	GCF_000772835.2	Scaffold	Spirochaetota	Leptospirae	Leptospirales	Leptospiraceae				[1](394782657)	[1](394782658)	[1](394785157)										[1](394784422)		[1](394782780)	[1](394782776)		[1](394782777)		[1](394783845)	[1](394783846)			[1](394785436)	[3](394783949,394782778,394782656)				[1](394782779)				[13](394786395,394786332,394786189,394786188,394784405,394784254,394784215,394783504,394783497,394783359,394783293,394782921,394782630)			[1](394784911)
	Leptospira kirschneri serovar Mozdok	GCF_001401895.1	Contig	Spirochaetota	Leptospirae	Leptospirales	Leptospiraceae				[1](394786797)	[1](394786796)	[1](394787119)										[1](394790435)		[1](394789052)	[1](394789056)		[1](394789055)		[1](394789192)	[1](394789191)			[1](394789267)	[3](394789054,394788823,394786798)				[1](394789053)				[13](394790621,394790083,394789765,394789764,394789619,394789348,394788253,394788155,394787945,394787938,394787463,394786845,394786824)			[1](394789656)
	Leptospira kirschneri serovar Mozdok 1 str. Vehlefans 2	GCF_000343555.1	Contig	Spirochaetota	Leptospirae	Leptospirales	Leptospiraceae				[1](394764487)	[1](394764488)	[1](394766009)										[1](394763687)		[1](394762693)	[1](394762689)		[1](394762690)		[1](394764459)	[1](394764460)			[1](394765929)	[3](394765326,394764486,394762691)				[1](394762692)				[11](394766275,394766176,394766036,394765159,394764736,394764606,394764194,394764187,394764085,394763514,394762769)			[1](394766102)
	Leptospira kirschneri serovar Mozdok 1 str. Vehlefans 3	GCF_000342725.1	Contig	Spirochaetota	Leptospirae	Leptospirales	Leptospiraceae				[1](394760746)	[1](394760745)	[1](394760252)										[1](394759041)		[1](394759807)	[1](394759803)		[1](394759804)		[1](394760596)	[1](394760597)			[1](394762159)	[3](394760747,394759805,394759317)				[1](394759806)				[11](394762458,394762421,394762341,394761078,394760318,394760288,394759622,394762078,394761989,394761269,394761262)			[1](394761656)
	Leptospira kirschneri serovar Mozdok str. 'B 81/7 type 3/Tsaratsovo'	GCF_000246355.1	Scaffold	Spirochaetota	Leptospirae	Leptospirales	Leptospiraceae				[1](394737042)	[1](394737041)	[1](394734064)										[1](394736338)		[1](394737424)	[1](394737420)		[1](394737421)		[1](394734034)	[1](394734035)			[1](394736179)	[3](394737043,394735314,394737422)				[1](394737423)				[8](394737151,394736912,394736787,394735545,394734856,394734765,394733821,394733742)			[1](394734249)
	Leptospira kirschneri serovar Mozdok str. Brem 166	GCF_000246335.1	Scaffold	Spirochaetota	Leptospirae	Leptospirales	Leptospiraceae				[1](394732618)	[1](394732617)	[1](394730493)										[1](394730352)		[1](394732808)	[1](394732812)		[1](394732811)		[1](394731331)	[1](394731330)			[1](394732007)	[3](394732619,394733424,394732810)				[1](394732809)				[12](394732558,394732443,394732376,394732258,394732034,394731916,394731766,394731640,394731090,394729882,394733258,394732847)			[1](394733240)
	Leptospira kirschneri serovar Pomona	GCF_002018105.1	Contig	Spirochaetota	Leptospirae	Leptospirales	Leptospiraceae				[1](394799608)	[1](394799609)	[1](394800898)										[1](394802451)		[1](394799705)	[1](394799709)		[1](394799708)		[1](394799883)	[1](394799882)			[1](394801693)	[3](394801009,394799707,394799607)				[1](394799706)				[13](394803199,394803043,394802334,394802065,394801267,394801071,394800322,394800202,394800200,394800181,394799579,394799557,394799443)			[1](394803078)
	Leptospira kirschneri serovar Sokoine str. RM1	GCF_000243875.1	Contig	Spirochaetota	Leptospirae	Leptospirales	Leptospiraceae				[1](394706530)	[1](394706531)	[1](394708188)										[1](394707597)		[1](394709196)	[1](394709192)		[1](394709193)		[1](394706133)	[1](394706132)			[1](394706882)	[3](394709194,394708116,394706529)				[1](394709195)				[11](394709479,394708227,394708206,394707978,394707417,394706803,394706360,394706217,394706210,394705908,394705809)			[1](394707938)
	Leptospira kirschneri serovar Valbuzzi str. 200702274	GCF_000244515.1	Contig	Spirochaetota	Leptospirae	Leptospirales	Leptospiraceae				[1](394717743)	[1](394717742)	[1](394716575)										[1](394717362)		[1](394717508)	[1](394717512)		[1](394717511)		[1](394715208)	[1](394715207)			[1](394714442)	[3](394717744,394717510,394715037)				[1](394717509)				[10](394717787,394717179,394716411,394716024,394716032,394715360,394715461,394714898,394714522,394714352)			[1](394714862)
	Leptospira kirschneri serovar Valbuzzi str. Brem 179	GCF_000246295.1	Scaffold	Spirochaetota	Leptospirae	Leptospirales	Leptospiraceae				[1](394729317)	[1](394729318)	[1](394727677)										[1](394727583)		[1](394728571)	[1](394728575)		[1](394728574)		[1](394728155)	[1](394728154)			[1](394725648)	[2](394729316,394729053)				[1](394728572)				[9](394729278,394728498,394727859,394727702,394727444,394727392,394727334,394726989,394726060)			[1](394728691)
	Leptospira kirschneri str. 200801774	GCF_000306555.1	Contig	Spirochaetota	Leptospirae	Leptospirales	Leptospiraceae				[1](394752215)	[1](394752214)	[1](394751349)										[1](394751086)		[1](394751871)			[1](394751874)		[1](394752692)	[1](394752693)			[1](394752993)	[3](394752869,394752216,394751873)				[1](394751872)				[10](394754141,394753440,394753275,394753073,394752552,394752545,394751266,394750999,394750624,394750192)			[1](394752387)
	Leptospira kirschneri str. 200802841	GCF_000306395.1	Contig	Spirochaetota	Leptospirae	Leptospirales	Leptospiraceae				[1](394746814)	[1](394746813)	[1](394749874)										[1](394747051)		[1](394747695)	[1](394747699)		[1](394747698)		[1](394747617)	[1](394747618)			[1](394747272)	[3](394749231,394747697,394746815)				[1](394747696)				[11](394749535,394748990,394748982,394748406,394747829,394747542,394747231,394746928,394746908,394746555,394746362)			[1](394747504)
	Leptospira kirschneri str. 200803703	GCF_000306595.1	Contig	Spirochaetota	Leptospirae	Leptospirales	Leptospiraceae				[1](394756560)	[1](394756559)	[1](394755052)										[1](394758280)		[1](394757963)	[1](394757959)		[1](394757960)		[1](394757635)	[1](394757634)			[1](394754320)	[3](394757961,394756561,394756342)				[1](394757962)				[11](394758461,394757526,394757337,394757232,394757225,394756631,394756610,394755984,394754925,394754686,394754580)			[1](394757297)
	Leptospira kirschneri str. 2008720114	GCF_000306175.1	Contig	Spirochaetota	Leptospirae	Leptospirales	Leptospiraceae				[1](394743104)	[1](394743103)	[1](394742054)										[1](394745560)		[1](394745413)	[1](394745409)		[1](394745410)		[1](394741759)	[1](394741760)			[1](394743506)	[3](394745411,394743105,394742181)				[1](394745412)				[11](394744994,394744914,394744742,394744735,394744591,394743732,394743425,394742803,394742488,394742385,394741975)			[1](394744880)
	Leptospira kirschneri str. H1	GCF_000243915.1	Contig	Spirochaetota	Leptospirae	Leptospirales	Leptospiraceae				[1](394709990)	[1](394709991)	[1](394710784)										[1](394711134)		[1](394710990)	[1](394710986)		[1](394710987)		[1](394710514)	[1](394710515)			[1](394712486)	[3](394710988,394710405,394709989)				[1](394710989)				[11](394713692,394712843,394712406,394712159,394711786,394711780,394711327,394710962,394710942,394710890,394709909)			[1](394712121)
	Leptospira kirschneri str. JB	GCF_000346895.1	Contig	Spirochaetota	Leptospirae	Leptospirales	Leptospiraceae				[1](394767526)	[1](394767525)	[1](394769711)										[1](394768932)		[1](394769647)	[1](394769643)		[1](394769644)		[1](394769443)	[1](394769442)			[1](394769383)	[3](394769645,394768491,394767527)				[1](394769646)				[13](394770553,394770378,394770353,394769660,394769292,394769207,394769201,394769159,394767580,394767553,394767360,394767096,394766717)			[1](394766794)
	Leptospira kirschneri str. MMD1493	GCF_000347015.1	Contig	Spirochaetota	Leptospirae	Leptospirales	Leptospiraceae				[1](394771043)	[1](394771044)	[1](394772642)										[1](394774441)		[1](394774298)	[1](394774294)		[1](394774295)		[1](394771664)	[1](394771665)			[1](394771237)	[3](394774296,394771042,394771007)				[1](394774297)				[10](394774167,394774095,394773894,394773014,394772777,394772527,394772496,394771766,394770908,394770702)			[1](394773413)
	Leptospira kmetyi serovar Malaysia str. Bejo-Iso9	GCF_000243735.2	Contig	Spirochaetota	Leptospirae	Leptospirales	Leptospiraceae				[1](14053973)	[1](14053972)	[1](14056433)										[1](14054187)		[1](14053190)	[1](14053194)		[1](14053193)						[1](14052999)	[3](14053678,14053974,14053192)				[1](14053191)				[17](14055824,14056059,14056057,14055483,14055351,14055350,14055340,14054726,14054389,14054676,14054214,14054212,14053525,14053097,14052866,14052570,14052548)			[1](14052733)
	Leptospira licerasiae	GCF_002150045.1	Contig	Spirochaetota	Leptospirae	Leptospirales	Leptospiraceae				[1](450511245)	[1](450511244)	[1](450512099)					[1](450508421)	[1](450508418)	[1](450508417)	[1](450511808)	[1](450511809)	[1](450511755)	[1](450511805)	[1](450510410)	[1](450510406)		[1](450510407)						[1](450510612)	[5](450511806,450511246,450510408,450509845,450508420)				[2](450511807,450510409)		[1](450508419)		[18](450511753,450511752,450511484,450511159,450510773,450510707,450510702,450510701,450510521,450509404,450509227,450509226,450509085,450509012,450509008,450509007,450508394,450508367)			[1](450509883)
	Leptospira licerasiae	GCF_002150055.1	Contig	Spirochaetota	Leptospirae	Leptospirales	Leptospiraceae				[1](450515621)	[1](450515622)	[1](450515882)					[1](450512460)	[1](450512457)	[1](450512456)	[1](450514876)	[1](450514877)	[1](450514823)	[1](450514873)	[1](450514496)	[1](450514492)		[1](450514493)						[1](450515325)	[5](450515620,450514874,450514494,450513883,450512459)				[2](450514875,450514495)		[1](450512458)		[18](450516323,450515707,450515236,450515235,450515230,450515164,450515416,450514821,450514820,450513443,450513124,450513051,450513047,450513046,450513266,450513265,450512433,450512406)			[1](450513921)
	Leptospira licerasiae ATCC BAA-1110	GCF_000526875.1	Contig	Spirochaetota	Leptospirae	Leptospirales	Leptospiraceae				[1](450506775)	[1](450506776)	[1](450507072)					[1](450507483)	[1](450507480)	[1](450507479)	[1](450505092)	[1](450505091)	[1](450505141)	[1](450505095)	[1](450506379)	[1](450506375)		[1](450506376)						[1](450507695)	[5](450508170,450507482,450506774,450506377,450505094)				[2](450506378,450505093)		[1](450507481)		[17](450507784,450507453,450507428,450507390,450507389,450507384,450506541,450506855,450505763,450505759,450505758,450505832,450505144,450505143,450504609,450504450,450504449)			[1](450508206)
	Leptospira licerasiae serovar Varillal str. MMD0835	GCF_000216455.1	Contig	Spirochaetota	Leptospirae	Leptospirales	Leptospiraceae				[1](450499297)	[1](450499298)	[1](450499030)					[1](450496853)	[1](450496850)	[1](450496849)	[1](450499746)	[1](450499747)	[1](450499696)	[1](450499743)	[1](450497634)	[1](450497638)		[1](450497637)						[1](450497434)	[5](450499744,450499296,450498527,450497636,450496852)				[2](450499745,450497635)		[1](450496851)		[17](450500388,450500387,450500228,450499694,450499693,450499377,450498334,450498333,450498329,450498260,450497523,450497349,450497348,450497343,450496823,450496798,450496741)			[1](450498563)
	Leptospira licerasiae serovar Varillal str. VAR 010	GCF_000244755.1	Contig	Spirochaetota	Leptospirae	Leptospirales	Leptospiraceae				[1](14670557)	[1](14670556)	[1](14670965)					[1](14669498)	[1](14669495)	[1](14669494)	[1](14672993)	[1](14672992)	[1](14673042)	[1](14672996)	[1](14671504)	[1](14671508)		[1](14671507)						[1](14670079)	[5](14673350,14672995,14671506,14670558,14669497)				[2](14672994,14671505)		[1](14669496)		[17](14673045,14673044,14672510,14672206,14672137,14672133,14672132,14672351,14672350,14670477,14670791,14670168,14669994,14669993,14669988,14669468,14669443)			[1](14673314)
	Leptospira licerasiae str. MMD4847	GCF_000244715.1	Contig	Spirochaetota	Leptospirae	Leptospirales	Leptospiraceae				[1](450501711)	[1](450501712)	[1](450504300)					[1](450501980)	[1](450501983)	[1](450501984)	[1](450501168)	[1](450501167)	[1](450501217)	[1](450501171)	[1](450502895)	[1](450502899)		[1](450502898)						[1](450502455)	[5](450502897,450502593,450501981,450501710,450501170)				[2](450502896,450501169)		[1](450501982)		[17](450503623,450503622,450503618,450503549,450502544,450502370,450502369,450502364,450502035,450502010,450501791,450501220,450501219,450500685,450501477,450500526,450500525)			[1](450502557)
	Leptospira mayottensis 200901116	GCF_000306675.1	Contig	Spirochaetota	Leptospirae	Leptospirales	Leptospiraceae				[1](462057487)	[1](462057486)	[1](462055465)										[1](462058069)		[1](462057062)	[1](462057066)		[1](462057065)		[1](462057144)	[1](462057145)			[1](462057093)	[3](462057488,462057064,462057311)				[1](462057063)				[9](462059116,462058128,462058004,462057394,462057300,462056476,462056343,462056021,462055354)			[1](462057673)
	Leptospira mayottensis 200901122	GCF_000306335.1	Contig	Spirochaetota	Leptospirae	Leptospirales	Leptospiraceae				[1](462054822)	[1](462054821)	[1](462053201)										[1](462051431)		[1](462054654)	[1](462054658)		[1](462054657)		[1](462053303)	[1](462053304)			[1](462054685)	[3](462054823,462054656,462053885)				[1](462054655)				[8](462055270,462054329,462053967,462053873,462053719,462053594,462052718,462051495)			[1](462053536)
	Leptospira meyeri serovar Hardjo str. Went 5	GCF_000304275.1	Contig	Spirochaetota	Leptospirae	Leptospirales	Leptospiraceae				[1](4157428)	[1](4157427)	[1](4159930)								[2](4159410,4157570)	[2](4159409,4157571)	[1](4160751)			[1](4160562)		[2](4160563,4157573)						[1](4157742)	[5](4160564,4159411,4158974,4157568,4157429)		[1](4157883)	[1](4158931)	[3](4160565,4159554,4157569)	[1](4159412)		[1](4158976)	[22](4160480,4160333,4160213,4159847,4159783,4159777,4159569,4159568,4159092,4159082,4158660,4158658,4158650,4158302,4157838,4157709,4157535,4157941,4157475,4157322,4157308,4157144)	[1](4159751)		[2](4158335,4158010)
	Leptospira meyeri serovar Semaranga str. Veldrot Semarang 173	GCF_000347075.1	Contig	Spirochaetota	Leptospirae	Leptospirales	Leptospiraceae				[1](394807412)	[1](394807413)	[1](394809415)								[2](394810999,394807272)	[2](394811000,394807271)	[1](394810158)			[1](394810347)		[2](394810346,394807269)						[1](394809274)	[5](394810998,394810345,394808011,394807411,394807274)		[1](394809134)	[1](394808050)	[3](394810855,394810344,394807273)	[1](394810997)		[1](394808009)	[23](394810841,394810840,394810695,394810575,394810428,394809845,394809599,394809535,394809529,394809178,394809307,394809080,394808727,394808377,394808375,394808089,394808080,394807902,394807875,394807535,394807306,394807520,394807366)	[1](394809503)		[2](394809011,394808692)
	Leptospira noguchii	GCF_001569215.1	Contig	Spirochaetota	Leptospirae	Leptospirales	Leptospiraceae				[1](341366007)	[1](341366006)	[1](341367125)										[1](341365486)		[1](341366690)	[1](341366686)		[1](341366687)		[1](341366743)	[1](341366742)			[1](341364352)	[3](341366688,341366008,341365399)				[1](341366689)				[11](341367497,341367400,341367244,341366175,341366108,341366048,341366030,341365662,341365579,341364944,341364510)			[1](341363785)
	Leptospira noguchii	GCF_001568325.1	Contig	Spirochaetota	Leptospirae	Leptospirales	Leptospiraceae				[1](341351575)	[1](341351574)	[1](341352315)										[1](341351876)		[1](341352668)	[1](341352672)		[1](341352671)		[1](341352695)	[1](341352696)			[1](341354801)	[3](341353965,341352670,341351576)				[1](341352669)				[11](341355420,341355213,341354482,341354232,341353359,341352994,341352192,341351788,341351781,341351442,341351424)			[1](341353042)
	Leptospira noguchii	GCF_001569225.1	Contig	Spirochaetota	Leptospirae	Leptospirales	Leptospiraceae				[1](341369986)	[1](341369985)	[1](341369183)										[1](341372070)		[1](341370611)	[1](341370607)		[1](341370608)		[1](341368427)	[1](341368428)			[1](341371813)	[3](341370609,341369987,341369162)				[1](341370610)				[11](341372089,341371632,341371287,341371210,341371109,341370964,341370852,341370720,341370265,341369313,341371526)			[1](341368140)
	Leptospira noguchii	GCF_001569205.1	Contig	Spirochaetota	Leptospirae	Leptospirales	Leptospiraceae				[1](341361305)	[1](341361304)	[1](341363097)										[1](341363502)		[1](341362548)	[1](341362552)		[1](341362551)		[1](341362412)	[1](341362411)			[1](341363306)	[3](341362550,341362364,341361306)				[1](341362549)				[12](341363268,341362521,341362295,341362087,341361971,341361970,341361571,341361444,341361257,341360541,341363487,341360157)			[1](341361114)
	Leptospira noguchii	GCF_001569165.1	Contig	Spirochaetota	Leptospirae	Leptospirales	Leptospiraceae				[1](341357382)	[1](341357381)	[1](341357153)										[1](341358732)		[1](341357670)			[1](341357673)		[1](341357285)	[1](341357284)			[1](341355655)	[3](341358033,341357672,341357383)				[1](341357671)				[11](341359449,341359345,341359206,341358127,341358061,341357985,341357619,341356517,341356058,341355554,341355459)			[1](341357454)
	Leptospira noguchii	GCF_001276935.1	Scaffold	Spirochaetota	Leptospirae	Leptospirales	Leptospiraceae				[1](341351067)	[1](341351066)	[2](341350481,341350411)										[1](341349088)		[1](341346919)	[1](341346923)		[1](341346922)		[2](341351136,341347145)	[2](341351137,341347146)			[1](341350271)	[3](341351068,341351042,341346921)				[1](341346920)				[11](341350847,341349750,341349707,341349685,341349253,341349121,341348997,341348716,341348266,341347547,341347110)			[1](341347457)
	Leptospira noguchii serovar Autumnalis str. ZUN142	GCF_000244775.1	Contig	Spirochaetota	Leptospirae	Leptospirales	Leptospiraceae				[1](341327219)	[1](341327220)	[1](341327196)										[1](341327952)		[1](341329353)	[1](341329357)		[1](341329356)		[1](341329386)	[1](341329387)			[1](341328414)	[3](341329601,341329355,341327218)				[1](341329354)				[11](341328823,341328465,341328446,341328324,341328107,341327617,341327460,341327453,341327006,341325684,341325468)			[1](341325718)
	Leptospira noguchii serovar Panama str. CZ214	GCF_000306255.2	Contig	Spirochaetota	Leptospirae	Leptospirales	Leptospiraceae				[1](3875897)	[1](3875896)	[1](3876161)										[1](3874385)		[1](3876955)	[1](3876959)		[1](3876958)		[1](3876982)	[1](3876983)			[1](3875271)	[3](3876957,3875898,3874090)				[1](3876956)				[11](3877638,3876786,3876779,3876664,3875945,3875927,3875615,3875359,3875177,3875068,3874574)			[1](3877606)
	Leptospira noguchii str. 1993005606	GCF_000243535.2	Contig	Spirochaetota	Leptospirae	Leptospirales	Leptospiraceae				[1](341315973)	[1](341315972)	[1](341319016)										[1](341316855)		[1](341318675)	[1](341318671)		[1](341318672)		[1](341320131)	[1](341320132)			[1](341317533)	[3](341319313,341318673,341315974)				[1](341318674)				[11](341320549,341320191,341320184,341319970,341319638,341318386,341318012,341317901,341317857,341317689,341316235)			[1](341320003)
	Leptospira noguchii str. 2001034031	GCF_000306195.1	Contig	Spirochaetota	Leptospirae	Leptospirales	Leptospiraceae				[1](341333395)	[1](341333396)	[1](341333226)										[1](341330194)		[1](341334358)	[1](341334362)		[1](341334361)		[1](341333475)	[1](341333474)			[1](341331629)	[3](341334360,341333394,341332973)				[1](341334359)				[12](341334002,341333144,341332598,341332576,341332313,341331898,341331897,341331821,341331501,341330469,341330461,341330027)			[1](341332349)
	Leptospira noguchii str. 2006001870	GCF_000216255.2	Contig	Spirochaetota	Leptospirae	Leptospirales	Leptospiraceae				[1](341315111)	[1](341315110)	[1](341311898)										[1](341313159)		[1](341312804)	[1](341312800)		[1](341312801)		[1](341312770)	[1](341312769)			[1](341315710)	[3](341315112,341314664,341312802)				[1](341312803)				[12](341315215,341315158,341315137,341314876,341313799,341313576,341312970,341312398,341312387,341312236,341311725,341311716)			[1](341314907)
	Leptospira noguchii str. 2007001578	GCF_000243575.1	Contig	Spirochaetota	Leptospirae	Leptospirales	Leptospiraceae				[1](341324613)	[1](341324612)	[1](341323127)										[1](341321111)		[1](341322538)	[1](341322542)		[1](341322541)		[1](341321423)	[1](341321424)			[1](341324180)	[3](341324614,341322540,341321253)				[1](341322539)				[11](341324843,341324766,341323779,341323416,341323255,341322907,341322281,341321759,341321752,341321708,341320803)			[1](341323289)
	Leptospira noguchii str. Bonito	GCF_000346655.1	Contig	Spirochaetota	Leptospirae	Leptospirales	Leptospiraceae				[1](341338103)	[1](341338102)	[1](341335347)										[1](341334803)		[1](341336499)	[1](341336503)		[1](341336502)		[1](341337153)	[1](341337152)			[1](341335824)	[3](341338104,341336501,341335285)				[1](341336500)				[12](341338225,341337780,341337288,341337237,341337231,341336999,341336957,341336007,341335265,341335181,341334541,341334456)			[1](341335564)
	Leptospira noguchii str. Cascata	GCF_000350585.1	Contig	Spirochaetota	Leptospirae	Leptospirales	Leptospiraceae				[1](341342680)	[1](341342681)	[1](341341412)										[1](341340454)		[1](341338606)	[1](341338602)		[1](341338603)		[1](341339331)	[1](341339332)			[1](341341122)	[3](341342679,341339677,341338604)				[1](341338605)				[12](341342585,341342208,341342200,341342187,341341704,341341685,341341481,341341473,341340822,341339928,341339885,341338788)			[1](341338812)
	Leptospira noguchii str. Hook	GCF_000350605.1	Contig	Spirochaetota	Leptospirae	Leptospirales	Leptospiraceae				[1](341343745)	[1](341343744)	[1](341345725)										[1](341345850)		[1](341343589)	[1](341343585)		[1](341343586)		[1](341345090)	[1](341345091)			[1](341346354)	[3](341345151,341343746,341343587)				[1](341343588)				[14](341346829,341346769,341346499,341346022,341345223,341344949,341344630,341344625,341344532,341344058,341343594,341343405,341343034,341342961)			[1](341346735)
	Leptospira santarosai	GCF_001584305.1	Contig	Spirochaetota	Leptospirae	Leptospirales	Leptospiraceae				[1](341503365)	[1](341503366)	[1](341505437)										[1](341502906)		[1](341502477)	[1](341502473)		[1](341502474)		[1](341503706)	[1](341503705)			[1](341503763)	[3](341503490,341503364,341502475)				[1](341502476)				[8](341505008,341504937,341504932,341503823,341503251,341502374,341502327,341502326)			[1](341505677)
	Leptospira santarosai	GCF_001569285.1	Contig	Spirochaetota	Leptospirae	Leptospirales	Leptospiraceae				[1](341487061)	[1](341487062)	[1](341486709)										[1](341489144)		[1](341488906)	[1](341488902)		[1](341488903)		[1](341487596)	[1](341487595)			[1](341487648)	[3](341488904,341487060,341486402)				[1](341488905)				[4](341488783,341488427,341486502,341486142)			[1](341488716)
	Leptospira santarosai	GCF_001569265.1	Contig	Spirochaetota	Leptospirae	Leptospirales	Leptospiraceae				[1](341483589)	[1](341483590)	[1](341484127)										[1](341482318)		[1](341482830)	[1](341482834)		[1](341482833)		[1](341483465)	[1](341483466)			[1](341483412)	[3](341484901,341483588,341482832)				[1](341482831)				[4](341483525,341483287,341483156,341482397)			[1](341484973)
	Leptospira santarosai	GCF_001569335.1	Contig	Spirochaetota	Leptospirae	Leptospirales	Leptospiraceae				[1](341500815)	[1](341500816)	[1](341500368)										[1](341501762)		[1](341498888)	[1](341498884)		[1](341498885)		[1](341498589)	[1](341498590)			[1](341498536)	[3](341500814,341499006,341498886)				[1](341498887)				[4](341500630,341499988,341499437,341499030)			[1](341500945)
	Leptospira santarosai	GCF_001008325.2	Chromosome	Spirochaetota	Leptospirae	Leptospirales	Leptospiraceae				[1](341467372)	[1](341467373)	[1](341469875)										[1](341468184)		[1](341468767)	[1](341468763)		[1](341468764)		[1](341467038)	[1](341467039)			[1](341467185)	[3](341468765,341468623,341467371)				[1](341468766)				[8](341468704,341468635,341468077,341466911,341466865,341466864,341466726,341466655)			[1](341467896)
	Leptospira santarosai	GCF_000988105.2	Chromosome	Spirochaetota	Leptospirae	Leptospirales	Leptospiraceae				[1](341462436)	[1](341462435)	[1](341466018)										[1](341464730)		[1](341462785)	[1](341462781)		[1](341462782)		[1](341464383)	[1](341464382)			[1](341465652)	[3](341463975,341462783,341462437)				[1](341462784)				[9](341465779,341465544,341465431,341463988,341462125,341462076,341462075,341463074,341463069)			[1](341465231)
	Leptospira santarosai	GCF_001008335.2	Chromosome	Spirochaetota	Leptospirae	Leptospirales	Leptospiraceae				[1](341472831)	[1](341472830)	[1](341474010)										[1](341472622)		[1](341471371)	[1](341471375)		[1](341471374)		[1](341473076)	[1](341473077)			[1](341473018)	[3](341472832,341472704,341471373)				[1](341471372)				[7](341473706,341473659,341473658,341471924,341471147,341470367,341470553)			[1](341471527)
	Leptospira santarosai	GCF_001569305.1	Contig	Spirochaetota	Leptospirae	Leptospirales	Leptospiraceae				[1](341495323)	[1](341495322)	[1](341495100)										[1](341495912)		[1](341497464)	[1](341497460)		[1](341497461)		[1](341495695)	[1](341495694)			[1](341497914)	[3](341497462,341495324,341494860)				[1](341497463)				[5](341497974,341497950,341497259,341496959,341494810)			[1](341494955)
	Leptospira santarosai	GCF_001568365.1	Contig	Spirochaetota	Leptospirae	Leptospirales	Leptospiraceae				[1](341477247)	[1](341477246)	[1](341474714)										[1](341475580)		[1](341477676)	[1](341477672)		[1](341477673)		[1](341475686)	[1](341475685)			[1](341475741)	[3](341477674,341477248,341475389)				[1](341477675)				[6](341477756,341477100,341477099,341476094,341475836,341474797)			[1](341475282)
	Leptospira santarosai	GCF_001568375.1	Contig	Spirochaetota	Leptospirae	Leptospirales	Leptospiraceae				[1](341480231)	[1](341480230)	[1](341478579)										[1](341479337)		[1](341480038)	[1](341480042)		[1](341480041)		[1](341481976)				[1](341481319)	[3](341481926,341480232,341480040)				[1](341480039)				[5](341482007,341481514,341481262,341481127,341478815)			[1](341480200)
	Leptospira santarosai	GCF_001569295.1	Contig	Spirochaetota	Leptospirae	Leptospirales	Leptospiraceae				[1](341492554)	[1](341492555)	[1](341491822)										[1](341491881)		[1](341491459)	[1](341491463)		[1](341491462)		[1](341491980)	[1](341491981)			[1](341491926)	[3](341492553,341491461,341490751)				[1](341491460)				[6](341494354,341493169,341493148,341492271,341490841,341490673)			[1](341492865)
	Leptospira santarosai	GCF_001981505.1	Contig	Spirochaetota	Leptospirae	Leptospirales	Leptospiraceae				[1](341524740)	[1](341524739)	[1](341524640)										[1](341525514)		[1](341523517)	[1](341523513)		[1](341523514)		[1](341524416)	[1](341524417)			[1](341524810)	[3](341524741,341523853,341523515)				[1](341523516)				[8](341525275,341525203,341525198,341524194,341524147,341524146,341523985,341523827)			[1](341522934)
	Leptospira santarosai serovar Arenal str. 11	GCF_000246395.1	Scaffold	Spirochaetota	Leptospirae	Leptospirales	Leptospiraceae				[1](341424156)	[1](341424157)	[1](341423717)										[1](341425141)		[1](341423361)	[1](341423365)		[1](341423364)		[1](341422844)	[1](341422845)			[1](341425221)	[3](341424155,341422304,341423363)				[1](341423362)				[6](341425528,341424766,341424238,341424209,341422940,341422656)			[1](341423458)
	Leptospira santarosai serovar Arenal str. 7	GCF_000246375.1	Scaffold	Spirochaetota	Leptospirae	Leptospirales	Leptospiraceae				[1](341420309)	[1](341420310)	[1](341420732)										[1](341420362)		[1](341419912)	[1](341419916)		[1](341419915)		[1](341418911)	[1](341418912)			[1](341421421)	[3](341421075,341420308,341419914)				[1](341419913)				[7](341417896,341420504,341419948,341419380,341419072,341418904,341418367)			[1](341417475)
	Leptospira santarosai serovar Arenal str. MAVJ 401	GCF_000243835.1	Contig	Spirochaetota	Leptospirae	Leptospirales	Leptospiraceae				[1](341381879)	[1](341381878)	[1](341382800)										[1](341383534)		[1](341380919)	[1](341380915)		[1](341380916)		[1](341381250)	[1](341381251)			[1](341381195)	[3](341381880,341381453,341380917)				[1](341380918)				[5](341383642,341383325,341382964,341380857,341380265)			[1](341382196)
	Leptospira santarosai serovar Bananal	GCF_001981425.1	Contig	Spirochaetota	Leptospirae	Leptospirales	Leptospiraceae				[1](341518337)	[1](341518336)	[1](341515415)										[1](341514566)		[1](341515060)	[1](341515064)		[1](341515063)		[1](341516532)	[1](341516533)			[1](341515731)	[3](341518212,341518338,341515062)				[1](341515061)				[9](341518199,341517301,341517470,341517252,341517251,341516081,341516075,341516003,341515123)			[1](341516578)
	Leptospira santarosai serovar Grippotyphosa	GCF_001981455.1	Contig	Spirochaetota	Leptospirae	Leptospirales	Leptospiraceae				[1](341519380)	[1](341519379)	[1](341520227)										[1](341520145)		[1](341519471)	[1](341519475)		[1](341519474)		[1](341520053)	[1](341520054)			[1](341520419)	[3](341521607,341519473,341519381)				[1](341519472)				[9](341521594,341519990,341519869,341519549,341519548,341519330,341518883,341518878,341518806)			[1](341521357)
	Leptospira santarosai serovar Grippotyphosa	GCF_001952675.1	Contig	Spirochaetota	Leptospirae	Leptospirales	Leptospiraceae				[1](341507536)	[1](341507535)	[1](341508834)										[1](341508441)		[1](341507402)	[1](341507406)		[1](341507405)		[1](341508576)	[1](341508577)			[1](341507132)	[3](341508332,341507537,341507404)				[1](341507403)				[9](341510031,341509982,341509981,341509789,341509489,341509304,341508344,341506710,341506638)			[1](341509820)
	Leptospira santarosai serovar Guaricura	GCF_001952685.1	Contig	Spirochaetota	Leptospirae	Leptospirales	Leptospiraceae				[1](341513280)	[1](341513279)	[1](341511168)										[1](341510704)		[1](341511214)	[1](341511210)		[1](341511211)		[1](341514030)	[1](341514031)			[1](341512720)	[3](341513281,341512393,341511212)				[1](341511213)				[9](341513669,341513490,341512956,341512955,341512908,341511845,341511840,341511733,341510477)			[1](341513099)
	Leptospira santarosai serovar Shermani str. 1342KT	GCF_000332395.2	Contig	Spirochaetota	Leptospirae	Leptospirales	Leptospiraceae				[1](341438660)	[1](341438659)	[1](341441209)										[1](341439104)		[1](341440598)	[1](341440602)		[1](341440601)		[1](341440039)	[1](341440040)			[1](341439986)	[3](341440600,341440238,341438661)				[1](341440599)				[5](341441354,341440814,341439401,341439086,341439014)			[1](341439924)
	Leptospira santarosai serovar Shermani str. LT 821	GCF_000313175.2	Complete Genome	Spirochaetota	Leptospirae	Leptospirales	Leptospiraceae				[1](3880700)	[1](3880699)	[1](3882089)										[1](3881358)		[1](3879763)	[1](3879759)		[1](3879760)		[1](3880438)	[1](3880439)			[1](3880384)	[3](3880576,3880701,3879761)				[1](3879762)				[8](3880299,3879653,3878444,3878439,3878367,3878875,3878827,3878826)			[1](3879454)
	Leptospira santarosai serovar Szwajizak str. Oregon	GCF_000343395.1	Contig	Spirochaetota	Leptospirae	Leptospirales	Leptospiraceae				[1](341449208)	[1](341449209)	[1](341447327)										[1](341448465)		[1](341446492)	[1](341446496)		[1](341446495)		[1](341449442)	[1](341449441)			[1](341449495)	[3](341449207,341449186,341446494)				[1](341446493)				[9](341449958,341448390,341447635,341447035,341446860,341446810,341446573,341446430,341446339)			[1](341447191)
	Leptospira santarosai str. 2000027870	GCF_000216275.1	Contig	Spirochaetota	Leptospirae	Leptospirales	Leptospiraceae				[1](341372531)	[1](341372532)	[1](341374585)										[1](341374330)		[1](341372992)	[1](341372988)		[1](341372989)		[1](341372840)	[1](341372839)			[1](341375847)	[3](341372990,341372656,341372530)				[1](341372991)				[7](341375930,341375021,341374974,341373563,341373365,341372930,341372669)			[1](341375642)
	Leptospira santarosai str. 2000030832	GCF_000217455.2	Contig	Spirochaetota	Leptospirae	Leptospirales	Leptospiraceae				[1](341377644)	[1](341377645)	[1](341378916)										[1](341377783)		[1](341379791)	[1](341379795)		[1](341379794)		[1](341378567)	[1](341378566)			[1](341378622)	[3](341379793,341378405,341377643)				[1](341379792)				[5](341379979,341379853,341377045,341376916,341376988)			[1](341379615)
	Leptospira santarosai str. 200403458	GCF_000306575.1	Contig	Spirochaetota	Leptospirae	Leptospirales	Leptospiraceae				[1](341434577)	[1](341434576)	[1](341437037)										[1](341437472)		[1](341436592)	[1](341436588)		[1](341436589)		[1](341435788)	[1](341435789)			[1](341435734)	[3](341436590,341434578,341434451)				[1](341436591)				[6](341437442,341436928,341436662,341436531,341435605,341434234)			[1](341435036)
	Leptospira santarosai str. 200702252	GCF_000244475.1	Contig	Spirochaetota	Leptospirae	Leptospirales	Leptospiraceae				[1](341384993)	[1](341384992)	[1](341388165)										[1](341385388)		[1](341387538)	[1](341387542)		[1](341387541)		[1](341385640)	[1](341385641)			[1](341385586)	[3](341387540,341384994,341384664)				[1](341387539)				[7](341387125,341386678,341386673,341386752,341386287,341386238,341385819)			[1](341384792)
	Leptospira santarosai str. AIM	GCF_000306455.1	Contig	Spirochaetota	Leptospirae	Leptospirales	Leptospiraceae				[1](341428378)	[1](341428379)	[1](341426013)										[1](341429749)		[1](341427010)	[1](341427014)		[1](341427013)		[1](341427919)	[1](341427918)			[1](341427973)	[3](341429455,341428377,341427012)				[1](341427011)				[5](341429253,341428773,341428092,341428018,341425832)			[1](341426836)
	Leptospira santarosai str. CBC1531	GCF_000348015.1	Contig	Spirochaetota	Leptospirae	Leptospirales	Leptospiraceae				[1](341461763)	[1](341461764)	[1](341458464)										[1](341460135)		[1](341458582)	[1](341458586)		[1](341458585)		[1](341458235)	[1](341458234)			[1](341458287)	[3](341460699,341461762,341458584)				[1](341458583)				[5](341461074,341460077,341461425,341458668,341458420)			[1](341460235)
	Leptospira santarosai str. CBC379	GCF_000244555.1	Contig	Spirochaetota	Leptospirae	Leptospirales	Leptospiraceae				[1](341392096)	[1](341392095)	[1](341392555)										[1](341389433)		[1](341391468)	[1](341391472)		[1](341391471)		[1](341390376)	[1](341390377)			[1](341390317)	[3](341392097,341391907,341391470)				[1](341391469)				[6](341391652,341391528,341390727,341390234,341389778,341389002)			[1](341391835)
	Leptospira santarosai str. CBC523	GCF_000244575.1	Contig	Spirochaetota	Leptospirae	Leptospirales	Leptospiraceae				[1](341394872)	[1](341394873)	[1](341394277)										[1](341395595)		[1](341393694)	[1](341393690)		[1](341393691)		[1](341396081)	[1](341396080)			[1](341396137)	[3](341394996,341394871,341393692)				[1](341393693)				[6](341396214,341393595,341393328,341393282,341392950,341392880)			[1](341393905)
	Leptospira santarosai str. CBC613	GCF_000346995.1	Contig	Spirochaetota	Leptospirae	Leptospirales	Leptospiraceae				[1](341456122)	[1](341456123)	[1](341456815)										[1](341455699)		[1](341454749)	[1](341454745)		[1](341454746)		[1](341456043)	[1](341456044)			[1](341454711)	[3](341457694,341456121,341454747)				[1](341454748)				[13](341458026,341458007,341457174,341457119,341457097,341456395,341455857,341455786,341455726,341455062,341454318,341454470,341454463)			[1](341457208)
	Leptospira santarosai str. HAI134	GCF_000244615.1	Contig	Spirochaetota	Leptospirae	Leptospirales	Leptospiraceae				[1](341400534)	[1](341400535)	[1](341397526)										[1](341399679)		[1](341400330)	[1](341400326)		[1](341400327)		[1](341400858)	[1](341400857)			[1](341400909)	[3](341400533,341400661,341400328)				[1](341400329)				[6](341400267,341400151,341399118,341399071,341398562,341398491)			[1](341399468)
	Leptospira santarosai str. HAI1349	GCF_000346915.1	Contig	Spirochaetota	Leptospirae	Leptospirales	Leptospiraceae				[1](341452212)	[1](341452211)	[1](341453484)										[1](341452011)		[1](341451390)	[1](341451394)		[1](341451393)		[1](341451170)	[1](341451169)			[1](341452817)	[3](341452213,341451392,341450704)				[1](341451391)				[5](341453677,341452951,341452721,341452676,341451565)			[1](341450867)
	Leptospira santarosai str. HAI1380	GCF_000244655.1	Contig	Spirochaetota	Leptospirae	Leptospirales	Leptospiraceae				[1](341403552)	[1](341403553)	[1](341404403)										[1](341402373)		[1](341402095)	[1](341402099)		[1](341402098)		[1](341404591)	[1](341404590)			[1](341404817)	[3](341403551,341402477,341402097)				[1](341402096)				[5](341404122,341404052,341402273,341402159,341401867)			[1](341401322)
	Leptospira santarosai str. HAI821	GCF_000244675.1	Contig	Spirochaetota	Leptospirae	Leptospirales	Leptospiraceae				[1](341407238)	[1](341407239)	[1](341405543)										[1](341407812)		[1](341406899)	[1](341406895)		[1](341406896)		[1](341408473)	[1](341408472)			[1](341408527)	[3](341407370,341407237,341406897)				[1](341406898)				[6](341408583,341407939,341407892,341406793,341406337,341406266)			[1](341406109)
	Leptospira santarosai str. JET	GCF_000306475.1	Contig	Spirochaetota	Leptospirae	Leptospirales	Leptospiraceae				[1](341430275)	[1](341430274)	[1](341433487)										[1](341432818)		[1](341433064)	[1](341433068)		[1](341433067)		[1](341431332)	[1](341431333)			[1](341431280)	[3](341433066,341431518,341430276)				[1](341433065)				[6](341433127,341432434,341431995,341431871,341431795,341429962)			[1](341432632)
	Leptospira santarosai str. MOR084	GCF_000244735.1	Contig	Spirochaetota	Leptospirae	Leptospirales	Leptospiraceae				[1](341411438)	[1](341411437)	[1](341411306)										[1](341411139)		[1](341412647)	[1](341412651)		[1](341412650)		[1](341409215)	[1](341409216)			[1](341409506)	[3](341412649,341411998,341411439)				[1](341412648)				[5](341412885,341412710,341412102,341411749,341411038)			[1](341411837)
	Leptospira santarosai str. ST188	GCF_000332435.1	Contig	Spirochaetota	Leptospirae	Leptospirales	Leptospiraceae				[1](341443089)	[1](341443088)	[1](341445849)										[1](341445733)		[1](341442671)	[1](341442675)		[1](341442674)		[1](341443575)	[1](341443574)				[3](341443090,341442966,341442673)				[1](341442672)				[6](341445507,341444117,341443439,341442936,341442235,341442125)			[1](341444038)
	Leptospira santarosai str. ZUN179	GCF_000244795.1	Contig	Spirochaetota	Leptospirae	Leptospirales	Leptospiraceae				[1](341414890)	[1](341414889)	[1](341416338)										[1](341414705)		[1](341417110)	[1](341417114)		[1](341417113)		[1](341416219)	[1](341416220)			[1](341416162)	[3](341417112,341414891,341414762)				[1](341417111)				[5](341417173,341416695,341415446,341415373,341414020)			[1](341415059)
	Leptospira sp. ATI2-C-A2	GCF_002812075.1	Scaffold	Spirochaetota	Leptospirae	Leptospirales	Leptospiraceae				[1](506592569)	[1](506592568)	[1](506595192)								[2](506594025,506593137)	[2](506594024,506593138)	[1](506594616)		[1](506596258)	[1](506596262)		[2](506596261,506594022)						[1](506593309)	[5](506596260,506594027,506593647,506593136,506592570)		[1](506593448)	[1](506596163)	[3](506596259,506595023,506594026)	[1](506593135)		[1](506593649)	[23](506595958,506595920,506595825,506595819,506595755,506595343,506595269,506595259,506595097,506595057,506595009,506595008,506595005,506594879,506594673,506594665,506594337,506593542,506593404,506592745,506592380,506592370,506592275)	[1](506595851)		[2](506596083,506594501)
	Leptospira sp. ATI7-C-A2	GCF_002812225.1	Scaffold	Spirochaetota	Leptospirae	Leptospirales	Leptospiraceae				[1](506590453)	[1](506590452)	[1](506590955)					[1](506589848)	[1](506589851)	[1](506589852)	[1](506591258)	[1](506591259)	[1](506591209)	[1](506591255)	[1](506589786)	[1](506589782)		[1](506589783)		[1](506589649)	[1](506589650)			[1](506591902)	[5](506591686,506591256,506590454,506589849,506589784)				[2](506591257,506589785)		[1](506589850)		[19](506591991,506591811,506591810,506591805,506591207,506591206,506590700,506590289,506589899,506589874,506589435,506589432,506588995,506588994,506588990,506588785,506588784,506588603,506588920)			[1](506591722)
	Leptospira sp. ATI7-C-A4	GCF_002812045.1	Contig	Spirochaetota	Leptospirae	Leptospirales	Leptospiraceae				[1](506581684)	[1](506581683)	[1](506582793)					[1](506581402)	[1](506581405)	[1](506581406)		[1](506583532)	[1](506583222)	[1](506583268)	[1](506582987)	[1](506582983)		[1](506582984)		[1](506580779)	[1](506580780)			[1](506581045)	[5](506583269,506582985,506581685,506581403,506580844)				[2](506583270,506582986)		[1](506581404)		[18](506583220,506583219,506582621,506582110,506582105,506581931,506581595,506581591,506581453,506581428,506580956,506580144,506580143,506579962,506580354,506580353,506580349,506580279)			[1](506580880)
	Leptospira sp. ATI7-C-A5	GCF_002811955.1	Scaffold	Spirochaetota	Leptospirae	Leptospirales	Leptospiraceae				[1](506576945)	[1](506576946)	[1](506578561)										[1](506576207)					[1](506577528)						[1](506577090)	[3](506578108,506577593,506576944)		[1](506577204)		[1](506577594)				[13](506579426,506579252,506578752,506577586,506577473,506577329,506576672,506576318,506575845,506575814,506575772,506578410,506575204)			[1](506576586)
	Leptospira sp. B5-022	GCF_000347035.1	Contig	Spirochaetota	Leptospirae	Leptospirales	Leptospiraceae				[1](465440535)	[1](465440536)	[1](465439147)										[1](465438011)		[2](465439976,465437454)	[2](465439330,465437450)	[1](465439331)	[1](465437451)						[1](465440696)	[4](465440534,465439332,465437452,465437018)		[1](465438258)	[2](465440217,465439789)	[1](465437453)				[14](465440783,465440615,465440308,465440247,465439725,465439720,465439719,465438600,465438596,465438523,465438419,465438418,465438009,465438008)			[1](465436982)
	Leptospira sp. CN1-B-A1	GCF_002812185.1	Scaffold	Spirochaetota	Leptospirae	Leptospirales	Leptospiraceae				[1](506573859)	[1](506573860)	[1](506570981)								[2](506572682,506571639)	[2](506572681,506571640)			[1](506574993)	[1](506574989)		[2](506574990,506572679)						[1](506571423)	[5](506574991,506573858,506572684,506571803,506571638)				[3](506574992,506572947,506572683)	[1](506571637)		[1](506572131)	[22](506575079,506574965,506574935,506574755,506574478,506574364,506574089,506574018,506574012,506573572,506573560,506573552,506573271,506572990,506572944,506572924,506572767,506572701,506571917,506571915,506571459,506571192)			[2](506573097,506572331)
	Leptospira sp. CN6-C-A1	GCF_002812165.1	Scaffold	Spirochaetota	Leptospirae	Leptospirales	Leptospiraceae				[1](506570480)	[1](506570481)	[1](506568272)								[2](506568527,506568986)	[2](506568526,506568985)	[1](506569774)		[1](506569527)	[1](506569523)		[2](506569524,506568524)						[1](506569973)	[5](506570479,506569525,506568563,506568529,506568987)				[3](506569526,506569455,506568528)	[1](506568988)		[1](506568565)	[21](506570812,506570753,506570747,506570723,506570598,506570586,506570315,506570211,506569940,506569452,506569432,506569195,506569164,506568591,506568546,506569131,506568677,506568212,506568044,506567432,506567422)			[2](506570387,506567730)
	Leptospira sp. E18	GCF_003114815.1	Contig	Spirochaetota	Leptospirae	Leptospirales	Leptospiraceae				[1](501039323)	[1](501039322)	[1](501041894)								[2](501040238,501040700)	[2](501040239,501040701)	[1](501039685)		[1](501039499)	[1](501039495)		[2](501040703,501039496)	[1](501038511)					[1](501039949)	[5](501040237,501040698,501040664,501039497,501039324)				[2](501040699,501039498)	[1](501040236)		[1](501040662)	[19](501041984,501041809,501041785,501041779,501041732,501041018,501040680,501040551,501040088,501039916,501039365,501039218,501039206,501038924,501038802,501038778,501038542,501038514,501038394)			[2](501041658,501041317)
	Leptospira sp. E30	GCF_003114835.1	Contig	Spirochaetota	Leptospirae	Leptospirales	Leptospiraceae	[1](501043513)	[1](501043514)	[1](501043510)	[1](501043094)	[1](501043095)	[1](501046208)								[2](501044288,501042628)	[2](501044289,501042627)			[1](501044061)	[1](501043646)		[2](501043647,501042624)						[1](501044702)	[6](501044884,501044287,501043511,501043648,501043093,501042630)			[1](501043427)	[2](501043690,501042629)	[1](501044286)		[1](501043361)	[21](501046374,501046304,501046093,501046092,501046286,501045403,501045566,501044697,501044652,501044607,501044524,501044171,501044157,501044099,501043783,501043684,501043512,501043052,501042854,501042733,501042657)			[1](501044120)
	Leptospira sp. E8	GCF_003112675.1	Contig	Spirochaetota	Leptospirae	Leptospirales	Leptospiraceae				[1](501035793)	[1](501035792)	[1](501038176)										[1](501036539)		[2](501036329,501035186)	[2](501035182,501034708)	[1](501034709)	[1](501035183)						[1](501035382)	[4](501036255,501035794,501035184,501034710)				[1](501035185)				[18](501037436,501037432,501037227,501037226,501037068,501037051,501037361,501036537,501036536,501036020,501035710,501035707,501035473,501035468,501035467,501035295,501034823,501034794)			[1](501036219)
	Leptospira sp. ES1-C-A1	GCF_002811905.1	Scaffold	Spirochaetota	Leptospirae	Leptospirales	Leptospiraceae				[1](506565994)	[1](506565995)	[1](506566538)								[2](506565855,506563421)	[2](506565854,506563420)	[1](506564270)		[1](506564085)	[1](506564081)		[2](506565852,506564082)						[1](506566275)	[5](506565993,506565857,506564687,506564083,506563422)		[1](506566415)	[1](506565396)	[3](506565856,506563563,506564084)	[1](506563423)		[1](506564685)	[24](506566873,506566886,506566693,506566687,506566623,506566371,506566242,506566100,506565948,506565888,506566110,506565436,506565427,506565742,506565734,506565732,506565327,506564964,506564581,506563999,506563857,506563578,506563577,506563738)	[1](506566719)		[2](506564930,506565256)
	Leptospira sp. ES1-C-A2	GCF_002812015.1	Contig	Spirochaetota	Leptospirae	Leptospirales	Leptospiraceae				[1](506562249)	[1](506562250)	[1](506562518)								[2](506562110,506560761)	[2](506562109,506560760)	[1](506559381)		[1](506559566)	[1](506559570)		[2](506562107,506559569)						[1](506560096)	[5](506562248,506562112,506560762,506560482,506559568)		[1](506563132)	[1](506561660)	[3](506562111,506560903,506559567)	[1](506560763)		[1](506560484)	[24](506563176,506562815,506562802,506562637,506562631,506562433,506562365,506562355,506562203,506562143,506562006,506561998,506561996,506561700,506561691,506561605,506561242,506560918,506560917,506560294,506560129,506559914,506559794,506559652)	[1](506562605)		[2](506561534,506561208)
	Leptospira sp. ES4-C-A1	GCF_002812205.1	Scaffold	Spirochaetota	Leptospirae	Leptospirales	Leptospiraceae				[1](506558080)	[1](506558081)	[1](506558665)								[1](506559322)	[1](506559321)	[1](506555931)	[1](506555979)	[1](506555458)	[1](506555462)		[1](506555461)		[1](506555990)	[1](506555991)			[1](506558943)	[4](506559324,506558079,506556153,506555460)			[2](506558210,506557381)	[2](506559323,506555459)				[16](506559036,506559031,506559030,506557842,506558168,506558165,506557357,506557212,506557142,506557138,506557137,506556604,506556427,506556426,506555929,506555928)			[1](506556117)
	Leptospira sp. FH1-B-B1	GCF_002811875.1	Contig	Spirochaetota	Leptospirae	Leptospirales	Leptospiraceae				[1](506554166)	[1](506554165)	[1](506553860)					[1](506552649)	[1](506553650)	[1](506553651)			[1](506555248)											[1](506554517)	[3](506554167,506553648,506553251)						[2](506553781,506553649)		[7](506555068,506555064,506554080,506553410,506553310,506552706,506551863)			[1](506553133)
	Leptospira sp. FH1-B-C1	GCF_002811865.1	Scaffold	Spirochaetota	Leptospirae	Leptospirales	Leptospiraceae				[1](506549350)	[1](506549349)	[1](506549581)					[1](506551570)	[1](506551573)	[1](506551574)			[1](506548637)											[1](506550974)	[3](506551571,506550589,506549351)						[2](506551572,506549502)		[7](506551186,506551182,506550354,506550254,506549208,506549124,506548148)			[1](506549031)
	Leptospira sp. FH2-B-A1	GCF_002811945.1	Scaffold	Spirochaetota	Leptospirae	Leptospirales	Leptospiraceae				[1](506546715)	[1](506546714)	[1](506547641)								[2](506546851,506544895)	[2](506546852,506544894)	[1](506545747)		[1](506545563)	[1](506545559)		[2](506546854,506545560)						[1](506547020)	[5](506546849,506546716,506545561,506544896,506544465)		[1](506547147)	[1](506544419)	[3](506546850,506545562,506545036)	[1](506544897)			[23](506547838,506547556,506547494,506547472,506547362,506547360,506547114,506546987,506546823,506546762,506546610,506546595,506546342,506546072,506545344,506545050,506545049,506545483,506545225,506544574,506544391,506544381,506544587)			[2](506547768,506546308)
	Leptospira sp. FH2-B-B2	GCF_002812135.1	Scaffold	Spirochaetota	Leptospirae	Leptospirales	Leptospiraceae				[1](506543668)	[1](506543669)	[1](506544060)								[2](506543531,506541027)	[2](506543530,506541026)	[1](506541909)		[1](506541725)	[1](506541721)		[2](506543528,506541722)						[1](506543360)	[5](506543667,506543533,506541723,506541028,506540569)		[1](506543233)	[1](506540523)	[3](506543532,506541724,506541169)	[1](506541029)			[23](506543978,506543956,506543895,506543788,506543773,506543559,506543393,506543266,506543190,506543621,506542826,506542482,506542480,506542234,506541645,506541477,506541183,506541182,506540691,506540678,506541358,506540495,506540485)			[2](506543120,506542792)
	Leptospira sp. FH2-B-C1	GCF_002811845.1	Scaffold	Spirochaetota	Leptospirae	Leptospirales	Leptospiraceae				[1](506540220)	[1](506540221)	[1](506537005)										[1](506537077)		[1](506536044)	[1](506536048)		[1](506536047)						[1](506536819)	[3](506540219,506539772,506536046)				[1](506536045)				[17](506539603,506539393,506539193,506538718,506538708,506538707,506538399,506537983,506537462,506537435,506537375,506537367,506537112,506537108,506536991,506536738,506536638)			[1](506537837)
	Leptospira sp. FH2-B-D1	GCF_002811985.1	Scaffold	Spirochaetota	Leptospirae	Leptospirales	Leptospiraceae				[1](506531629)	[1](506531630)	[1](506533477)										[1](506534021)		[1](506534684)	[1](506534680)		[1](506534681)						[1](506534284)	[3](506535795,506534682,506531628)				[1](506534683)				[19](506535675,506535527,506535059,506534976,506534639,506534560,506534056,506534052,506533463,506533260,506532412,506532070,506531913,506531864,506531854,506531853,506531766,506531466,506531458)			[1](506534413)
	Leptospira sp. FH2-C-A2	GCF_002811825.1	Contig	Spirochaetota	Leptospirae	Leptospirales	Leptospiraceae				[1](506531169)	[2](506531168,506529727)	[1](506529680)					[1](506529730)		[1](506529726)	[1](506528366)	[1](506528365)	[1](506528426)	[1](506528369)										[1](506529443)	[4](506531170,506530122,506529729,506528368)			[2](506529306,506528798)	[1](506528367)		[2](506529728,506528740)		[15](506531209,506531079,506530007,506529372,506529371,506529366,506528828,506528531,506528429,506528428,506527454,506527453,506527682,506527678,506527609)
	Leptospira sp. FH4-C-A1	GCF_002811925.1	Contig	Spirochaetota	Leptospirae	Leptospirales	Leptospiraceae				[1](506524480)	[1](506524481)	[1](506525651)										[1](506524087)		[1](506526877)	[1](506526873)		[1](506526874)						[1](506526315)	[3](506526875,506524776,506524479)				[1](506526876)				[17](506526637,506526508,506526507,506526497,506526407,506526184,506525829,506525281,506525280,506524931,506524197,506524174,506524060,506524058,506523618,506523894,506523570)			[1](506527121)
	Leptospira sp. FH4-C-A2	GCF_002811765.1	Contig	Spirochaetota	Leptospirae	Leptospirales	Leptospiraceae				[1](506521960)	[1](506521961)	[1](506522248)								[1](506522485)	[1](506522484)	[1](506522533)		[1](506521602)	[1](506521598)		[2](506522488,506521599)		[1](506521220)				[1](506521044)	[4](506522939,506522487,506521959,506521600)			[1](506520884)	[2](506522486,506521601)				[19](506522834,506522804,506522536,506522535,506521719,506522043,506522040,506520957,506520956,506520951,506520588,506519682,506519681,506519856,506519838,506519549,506519478,506519474,506519473)			[1](506520228)
	Leptospira sp. Fiocruz LV3954	GCF_000306435.1	Contig	Spirochaetota	Leptospirae	Leptospirales	Leptospiraceae				[1](463948402)	[1](463948401)	[1](463944936)										[1](463946120)		[1](463947890)	[1](463947886)		[1](463947887)		[1](463948103)	[1](463948102)			[1](463947249)	[3](463948403,463947888,463946443)				[1](463947889)				[7](463948692,463948620,463948349,463947695,463947686,463945630,463945018)			[1](463945083)
	Leptospira sp. Fiocruz LV4135	GCF_000346675.1	Contig	Spirochaetota	Leptospirae	Leptospirales	Leptospiraceae				[1](463950514)	[1](463950515)	[1](463952790)										[1](463950390)		[1](463952620)	[1](463952616)		[1](463952617)		[1](463950496)	[1](463950495)			[1](463949237)	[3](463952618,463950513,463950060)				[1](463952619)				[9](463952585,463952251,463952115,463951554,463951091,463950885,463950142,463950070,463949175)			[1](463950789)
	Leptospira sp. JW2-C-A2	GCF_002812125.1	Contig	Spirochaetota	Leptospirae	Leptospirales	Leptospiraceae				[1](506518189)	[1](506518190)	[1](506516042)								[1](506518038)	[1](506518037)	[1](506517602)		[1](506517133)	[1](506517137)		[2](506518035,506517136)						[2](506518750,506515609)	[4](506518188,506518040,506517135,506516675)		[1](506518883)	[2](506518606,506516635)	[2](506518039,506517134)			[1](506516679)	[21](506518974,506519042,506519036,506518847,506518721,506518608,506518595,506518146,506518327,506518293,506517927,506517484,506517364,506516608,506516599,506516799,506516789,506516021,506516020,506515313,506515311)			[1](506515955)
	Leptospira sp. JW2-C-B1	GCF_002811455.1	Contig	Spirochaetota	Leptospirae	Leptospirales	Leptospiraceae				[1](506514360)	[1](506514359)	[1](506513545)										[1](506513613)		[1](506514778)	[1](506514774)		[1](506514775)						[1](506515216)	[3](506514776,506514361,506513325)				[1](506514777)				[16](506514987,506514500,506514550,506514423,506514405,506514404,506513912,506513811,506513641,506513639,506513524,506512963,506512273,506512251,506512099,506511654)			[1](506512633)
	Leptospira sp. JW3-C-A1	GCF_002812065.1	Scaffold	Spirochaetota	Leptospirae	Leptospirales	Leptospiraceae				[1](506506836)	[1](506506835)	[1](506509333)										[1](506507095)		[1](506510728)	[1](506510724)		[1](506510725)						[1](506508054)	[3](506510726,506506837,506506536)				[1](506510727)				[16](506510532,506510484,506510115,506510105,506510104,506509914,506508994,506508756,506508524,506508187,506507956,506507574,506507327,506507069,506507067,506506381)			[1](506508318)
	Leptospira sp. MCA1-C-A1	GCF_002811505.1	Scaffold	Spirochaetota	Leptospirae	Leptospirales	Leptospiraceae				[1](506505040)	[2](506505041,506504468)	[1](506505689)					[1](506504471)		[1](506504467)	[1](506503579)	[1](506503580)	[1](506503524)	[1](506503576)	[2](506506088,506504016)	[2](506506092,506504020)	[1](506506091)	[1](506504019)		[1](506504388)	[1](506504389)			[1](506505423)	[6](506506090,506505946,506505039,506504470,506504018,506503577)				[3](506506089,506504017,506503578)		[1](506504469)		[16](506505512,506505338,506505337,506505332,506505268,506505127,506504809,506504445,506504421,506503523,506503522,506502699,506502698,506502564,506502498,506502494)			[1](506505910)
	Leptospira sp. MCA2-B-A1	GCF_002812085.1	Scaffold	Spirochaetota	Leptospirae	Leptospirales	Leptospiraceae				[1](506501493)	[1](506501494)	[1](506501686)								[2](506499381,506498922)	[2](506499382,506498923)	[1](506500500)		[1](506500689)	[1](506500693)		[2](506500692,506499384)						[1](506501240)	[5](506501492,506500691,506499379,506499345,506498921)				[3](506500761,506500690,506499380)	[1](506498920)		[1](506499343)	[21](506502309,506502178,506501962,506501859,506501795,506501772,506501801,506501611,506501598,506501451,506501273,506501081,506501047,506500784,506500764,506499362,506499690,506499688,506499317,506499231,506498778)			[2](506502107,506500026)
	Leptospira sp. MCA2-B-A3	GCF_002811475.1	Scaffold	Spirochaetota	Leptospirae	Leptospirales	Leptospiraceae				[1](506495804)	[2](506495803,506495498)	[1](506497959)					[1](506495495)		[1](506495499)	[1](506496345)	[1](506496344)	[1](506496400)	[1](506496348)	[2](506498687,506496631)	[2](506498691,506496635)	[1](506498690)	[1](506496634)		[1](506497003)	[1](506497004)			[1](506497756)	[6](506498689,506498227,506496633,506496347,506495805,506495496)				[3](506498688,506496632,506496346)		[1](506495497)		[16](506498600,506497845,506497671,506497670,506497665,506497601,506497304,506497303,506497169,506497103,506497099,506496402,506496401,506495717,506495546,506495521)			[1](506498263)
	Leptospira sp. P2653	GCF_000346955.1	Contig	Spirochaetota	Leptospirae	Leptospirales	Leptospiraceae				[1](464871912)	[1](464871913)	[1](464872259)										[1](464873915)		[1](464873277)	[1](464873273)		[1](464873274)		[1](464872435)	[1](464872436)			[1](464870708)	[3](464871911,464873275,464872583)				[1](464873276)				[12](464871734,464871148,464870950,464873898,464873893,464873688,464873671,464872868,464872731,464872517,464870394,464870187)			[1](464871629)
	Leptospira sp. YH101	GCF_003114855.1	Scaffold	Spirochaetota	Leptospirae	Leptospirales	Leptospiraceae	[1](501046406)	[1](501046407)	[1](501046403)	[1](501047774)	[1](501047773)	[1](501049859)										[1](501047071)		[1](501046896)	[1](501046892)		[1](501046893)	[1](501046438)					[2](501049485,501048734)	[4](501048252,501047775,501046894,501046404)			[1](501046539)	[2](501048286,501046895)			[1](501048339)	[16](501050024,501049988,501049776,501049672,501048894,501048336,501048305,501048290,501048028,501047708,501047948,501047475,501046664,501046581,501046409,501046405)			[1](501049757)
	Leptospira sp. ZV016	GCF_001584255.1	Contig	Spirochaetota	Leptospirae	Leptospirales	Leptospiraceae				[1](488606201)	[1](488606200)	[1](488605578)										[1](488606424)		[1](488605226)	[1](488605230)		[1](488605229)		[1](488602442)	[1](488602443)			[1](488604835)	[3](488606202,488605228,488602998)				[1](488605227)				[13](488606249,488606228,488605982,488605278,488605149,488604542,488604398,488604391,488604022,488604020,488603456,488603317,488603268)			[1](488606016)
	Leptospira sp. serovar Kenya str. Sh9	GCF_000347195.1	Contig	Spirochaetota	Leptospirae	Leptospirales	Leptospiraceae				[1](465436302)	[1](465436301)	[1](465435090)										[1](465435552)		[1](465434828)	[1](465434832)		[1](465434831)		[1](465436453)	[1](465436454)			[1](465435923)	[3](465436303,465434830,465434553)				[1](465434829)				[6](465436120,465435305,465434626,465434273,465434230,465433207)			[1](465435009)
	Leptospira terpstrae serovar Hualin str. LT 11-33 = ATCC 700639	GCF_000332495.1	Contig	Spirochaetota	Leptospirae	Leptospirales	Leptospiraceae				[1](444333443)	[1](444333444)	[1](444333176)								[1](444335760)	[1](444335761)	[1](444334654)		[1](444334838)	[1](444334842)		[1](444334841)	[1](444333336)					[2](444336395,444334080)	[4](444336829,444335759,444334840,444333442)		[1](444334221)	[1](444335800)	[1](444334839)	[1](444335758)		[1](444336827)	[22](444336720,444336710,444336103,444336101,444335835,444335827,444335611,444335608,444335523,444334940,444335184,444335064,444334338,444334175,444334048,444333565,444333548,444333398,444333331,444333091,444333031,444333011)			[1](444335429)
	Leptospira vanthielii serovar Holland str. Waz Holland = ATCC 700522	GCF_000332455.1	Contig	Spirochaetota	Leptospirae	Leptospirales	Leptospiraceae				[1](444337595)	[1](444337594)	[1](444339198)								[1](444337409)	[1](444337410)	[1](444338005)		[1](444337823)	[1](444337819)		[1](444337820)						[1](444340027)	[4](444337821,444337596,444337408,444337068)		[1](444340186)	[1](444337024)	[2](444337822,444337268)	[1](444337407)		[1](444337070)	[22](444340749,444340697,444340687,444340563,444340555,444340229,444340060,444339654,444339315,444339291,444339138,444339019,444338873,444338766,444338233,444338225,444338090,444337637,444337255,444337251,444337212,444337189)			[2](444340782,444338152)
	Leptospira venezuelensis	GCF_002150035.1	Contig	Spirochaetota	Leptospirae	Leptospirales	Leptospiraceae				[1](502719068)	[1](502719069)	[1](502719374)					[1](502715599)	[1](502715596)	[1](502715595)	[1](502717078)	[1](502717077)	[1](502717131)	[1](502717081)	[1](502717462)	[1](502717466)		[1](502717465)						[1](502718260)	[5](502719067,502718075,502717464,502717080,502715598)				[2](502717463,502717079)		[1](502715597)		[18](502718829,502719154,502718421,502718355,502718350,502718349,502718169,502717134,502717133,502716582,502716405,502716404,502716263,502716190,502716186,502716185,502715572,502715545)			[1](502718037)
	Leptospira weilii	GCF_001568405.1	Contig	Spirochaetota	Leptospirae	Leptospirales	Leptospiraceae				[1](341562903)	[1](341562904)	[1](341562967)										[1](341561153)		[1](341563740)	[1](341563744)		[1](341563743)		[1](341564821)	[1](341564820)			[1](341563696)	[3](341563742,341563245,341562902)				[1](341563741)				[6](341563845,341563543,341562480,341562087,341561611,341561309)			[1](341563024)
	Leptospira weilii	GCF_001569365.1	Contig	Spirochaetota	Leptospirae	Leptospirales	Leptospiraceae				[1](341579949)	[1](341579950)	[1](341579796)										[1](341581610)		[1](341578958)	[1](341578962)		[1](341578961)		[1](341578776)	[1](341578777)			[1](341578989)	[3](341580122,341579948,341578960)				[1](341578959)				[6](341582261,341581419,341581015,341580934,341580816,341580366)			[1](341579006)
	Leptospira weilii	GCF_001568905.1	Contig	Spirochaetota	Leptospirae	Leptospirales	Leptospiraceae				[1](341571745)	[1](341571744)	[1](341570447)										[1](341571034)		[1](341572339)	[1](341572335)		[1](341572336)		[1](341573855)	[1](341573854)			[1](341572289)	[3](341572337,341571746,341570728)				[1](341572338)				[9](341573443,341573411,341573377,341573163,341572976,341571881,341571520,341570948,341570847)			[1](341573437)
	Leptospira weilii	GCF_001569385.1	Contig	Spirochaetota	Leptospirae	Leptospirales	Leptospiraceae				[1](341588112)	[1](341588111)	[1](341589674)										[1](341586500)		[1](341589041)	[1](341589045)		[1](341589044)		[1](341588553)	[1](341588552)			[1](341589817)	[3](341589043,341588530,341588113)				[1](341589042)				[8](341590666,341590664,341589420,341588789,341587694,341587649,341586643,341586566)
	Leptospira weilii	GCF_001569525.1	Contig	Spirochaetota	Leptospirae	Leptospirales	Leptospiraceae				[1](341591140)	[1](341591139)	[1](341592204)										[1](341591511)		[1](341593311)	[1](341593315)		[1](341593314)		[1](341592811)	[1](341592812)			[1](341593306)	[3](341593313,341592635,341591141)				[1](341593312)				[6](341593766,341593192,341592743,341592277,341591767,341590985)			[1](341594065)
	Leptospira weilii	GCF_001569375.1	Contig	Spirochaetota	Leptospirae	Leptospirales	Leptospiraceae				[1](341582462)	[1](341582463)	[1](341584754)										[1](341585398)		[1](341583314)	[1](341583310)		[1](341583311)		[1](341583061)	[1](341583060)			[1](341583283)	[3](341583678,341583312,341582461)				[1](341583313)				[6](341585781,341584712,341584482,341584260,341583782,341583574)			[1](341584780)
	Leptospira weilii	GCF_001568415.1	Contig	Spirochaetota	Leptospirae	Leptospirales	Leptospiraceae				[1](341565286)	[1](341565285)	[1](341567002)										[1](341568000)		[1](341568104)	[1](341568100)		[1](341568101)		[1](341569132)	[1](341569131)			[1](341567071)	[3](341568102,341566855,341565287)				[1](341568103)				[7](341569398,341568415,341566376,341566241,341566159,341565959,341565882)			[1](341568243)
	Leptospira weilii	GCF_001568915.1	Contig	Spirochaetota	Leptospirae	Leptospirales	Leptospiraceae				[1](341574185)	[1](341574184)	[1](341575052)										[1](341574847)		[1](341576673)	[1](341576677)		[1](341576676)		[1](341576857)	[1](341576858)			[1](341577790)	[3](341576675,341574930,341574186)				[1](341576674)				[8](341578121,341577760,341577654,341575205,341574561,341574396,341574309,341574059)			[1](341575122)
	Leptospira weilii serovar Heyan	GCF_001969935.1	Contig	Spirochaetota	Leptospirae	Leptospirales	Leptospiraceae				[1](341595838)	[1](341595837)	[1](341597591)										[1](341598064)		[1](341598153)	[1](341598157)		[1](341598156)		[1](341598939)	[1](341598940)			[1](341598330)	[3](341598155,341595839,341595374)				[1](341598154)				[8](341599096,341598691,341598126,341598125,341597855,341597754,341596703,341595461)			[1](341595023)
	Leptospira weilii serovar Ranarum str. ICFT	GCF_000332415.1	Contig	Spirochaetota	Leptospirae	Leptospirales	Leptospiraceae				[1](341559214)	[1](341559213)	[1](341557213)										[1](341558840)		[1](341560234)	[1](341560238)		[1](341560237)		[1](341560872)	[1](341560873)			[1](341557597)	[3](341560236,341559215,341557450)				[1](341560235)				[11](341560802,341560755,341560458,341560457,341560070,341559100,341558931,341558894,341558830,341558609,341558601)			[1](341557523)
	Leptospira weilii serovar Topaz str. LT2116	GCF_000244815.1	Contig	Spirochaetota	Leptospirae	Leptospirales	Leptospiraceae				[1](3886627)	[1](3886626)	[1](3884673)										[1](3885422)		[1](3884084)	[1](3884088)		[1](3884087)		[1](3885688)	[1](3885689)			[1](3884114)	[3](3886628,3884817,3884086)				[1](3884085)				[7](3886262,3886049,3885566,3885490,3885489,3883509,3882968)			[1](3884896)
	Leptospira weilii str. 2006001853	GCF_000216315.1	Contig	Spirochaetota	Leptospirae	Leptospirales	Leptospiraceae				[1](341530033)	[1](341530032)	[1](341526859)										[1](341530148)		[1](341530988)	[1](341530992)		[1](341530991)		[1](341528562)	[1](341528563)			[1](341527496)	[3](341530990,341530508,341530034)				[1](341530989)				[8](341530416,341530086,341529941,341528935,341528734,341528627,341528199,341527762)			[1](341527076)
	Leptospira weilii str. 2006001855	GCF_000217475.2	Contig	Spirochaetota	Leptospirae	Leptospirales	Leptospiraceae				[1](341531953)	[1](341531952)	[1](341534857)										[1](341532730)		[1](341533809)	[1](341533813)		[1](341533812)		[1](341531314)				[1](341531690)	[3](341535339,341533811,341531954)				[1](341533810)				[8](341535241,341534960,341534631,341534200,341532919,341532669,341532668,341532642)			[1](341531873)
	Leptospira weilii str. Ecochallenge	GCF_000243595.1	Contig	Spirochaetota	Leptospirae	Leptospirales	Leptospiraceae				[1](341535942)	[1](341535941)	[1](341538596)										[1](341538511)		[1](341537376)	[1](341535418)		[1](341535419)		[1](341537560)				[1](341539139)	[2](341535943,341535724)								[5](341539255,341538933,341537330,341536738,341535968)			[1](341535530)
	Leptospira weilii str. LNT 1194	GCF_000246635.1	Scaffold	Spirochaetota	Leptospirae	Leptospirales	Leptospiraceae				[1](341550434)	[1](341550435)	[1](341550731)										[1](341550809)		[1](341550209)	[1](341550205)		[1](341550206)		[1](341551021)	[1](341551020)			[1](341549205)	[3](341550511,341550433,341550207)				[1](341550208)				[8](341552317,341552152,341551092,341550969,341550273,341550014,341549669,341548765)			[1](341548446)
	Leptospira weilii str. LNT 1234	GCF_000243995.1	Contig	Spirochaetota	Leptospirae	Leptospirales	Leptospiraceae				[1](341541092)	[1](341541091)	[1](341541604)										[1](341543470)		[1](341542464)	[1](341542468)		[1](341542467)		[1](341540271)	[1](341540272)			[1](341542505)	[3](341543626,341542466,341541093)				[1](341542465)				[8](341543527,341543279,341542753,341542616,341541786,341541683,341540376,341539964)			[1](341539621)
	Leptospira weilii str. UI 13098	GCF_000244355.1	Contig	Spirochaetota	Leptospirae	Leptospirales	Leptospiraceae				[1](341544457)	[1](341544458)	[1](341548059)										[1](341546049)		[1](341546461)	[1](341546465)		[1](341546464)		[1](341545621)	[1](341545620)			[1](341547935)	[3](341546686,341546463,341544456)				[1](341546462)				[8](341548104,341546987,341546587,341546543,341544871,341544782,341544337,341544047)			[1](341546185)
	Leptospira weilii str. UI 14631	GCF_000246655.1	Scaffold	Spirochaetota	Leptospirae	Leptospirales	Leptospiraceae				[1](341554296)	[1](341554295)	[1](341556312)										[1](341553906)		[1](341554162)	[1](341554158)		[1](341554159)		[1](341554326)	[1](341554325)			[1](341553544)	[3](341554536,341554297,341554160)				[1](341554161)				[8](341556107,341556030,341554829,341554398,341553674,341553243,341553120,341552774)			[1](341555666)
	Leptospira wolbachii serovar Codice str. CDC	GCF_000332515.2	Contig	Spirochaetota	Leptospirae	Leptospirales	Leptospiraceae				[1](4168101)	[1](4168100)	[1](4165561)								[1](4166449)	[1](4166450)	[1](4168713)			[1](4165766)		[1](4165765)						[1](4168917)	[4](4168102,4166898,4165764,4166448)		[1](4169054)		[2](4166304,4165763)	[1](4166447)		[1](4166896)	[25](4169006,4168886,4168385,4168202,4168143,4167995,4167980,4167945,4167575,4166966,4166957,4167235,4167227,4167225,4166787,4166771,4166140,4165864,4166291,4166290,4166021,4165474,4165453,4165447,4165385)			[2](4167871,4167542)
	Leptospira wolffii serovar Khorat str. Khorat-H2	GCF_000306115.2	Contig	Spirochaetota	Leptospirae	Leptospirales	Leptospiraceae				[1](14086013)	[2](14086012,14084000)	[1](14084044)					[1](14083997)		[1](14084001)	[1](14082382)	[1](14082381)	[1](14082441)	[1](14082385)										[1](14085807)	[4](14086014,14084763,14083998,14082384)			[2](14085662,14084442)	[1](14082383)		[2](14084390,14083999)		[16](14086054,14085923,14085894,14085730,14085729,14085723,14084648,14084474,14082991,14082990,14083209,14083205,14083139,14082534,14082444,14082443)
	Leptospira yanagawae serovar Saopaulo str. Sao Paulo = ATCC 700523	GCF_000332475.2	Contig	Spirochaetota	Leptospirae	Leptospirales	Leptospiraceae				[1](444329961)	[1](444329960)									[1](444330046)	[1](444330045)	[1](444330241)		[1](444332781)	[1](444332774)		[1](444332775)						[1](444330818)	[4](444332776,444331854,444330047,444329962)					[1](444330048)			[17](444332694,444332670,444332554,444332296,444331970,444331509,444330561,444330005,444329857,444329845,444329693,444329481,444329397,444329348,444329176,444329118,444329117)			[2](444332368,444331216)
	Marispirochaeta aestuarii	GCF_002087085.1	Contig	Spirochaetota	Spirochaetia	Spirochaetales	Marispirochaetaceae						[1](502943011)	[1](502943001)	[1](502943506)	[1](502943507)					[1](502943008)	[1](502943010)	[1](502943009)		[1](502942319)	[1](502942317)	[1](502942318)	[1](502943831)						[4](502943003,502942560,502942332,502941256)	[5](502943582,502943197,502941117,502940864,502940533)	[1](502943002)		[3](502943926,502940391,502940114)	[7](502943341,502943291,502943198,502943006,502940587,502940534,502940475)	[3](502941320,502940865,502940688)				[13](502943738,502943658,502943602,502943416,502943262,502943238,502943220,502942786,502942763,502942261,502942252,502941156,502940279)		[2](502943013,502941073)
	Salinispira pacifica	GCF_000507245.1	Complete Genome	Spirochaetota	Spirochaetia	Spirochaetales	Salinispiraceae							[1](19160340)	[1](19161656)	[1](19161655)					[1](19160940)	[1](19160938)	[1](19160939)	[1](19160937)					[1](19160961)					[2](19160338,19160155)	[2](19160945,19159608)	[1](19160339)	[1](19161021)	[1](19160946)	[1](19160942)	[3](19160934,19159970,19159272)			[10](19161697,19161321,19161751,19161292,19160849,19160432,19160425,19159252,19159004,19158822)	[11](19161473,19161462,19161082,19161071,19160951,19160750,19160019,19160003,19159992,19159966,19159940)		[2](19160935,19160017)
	Sediminispirochaeta bajacaliforniensis DSM 16054	GCF_000378205.1	Scaffold	Spirochaetota	Spirochaetia	Spirochaetales	Sediminispirochaetaceae						[1](23322829)	[1](23322817)	[1](23323114)	[1](23323115)					[1](23322826)	[1](23322828)	[1](23322827)		[1](23323284)	[1](23323286)	[1](23323285)	[1](23321968)						[2](23323273,23322819)	[6](23324353,23323060,23322055,23321652,23321404,23321343)	[1](23322818)		[1](23322659)	[8](23323734,23322824,23321906,23321869,23321542,23321512,23321403,23321344)	[3](23325040,23323297,23321653)			[6](23324928,23322995,23322551,23321929,23321418,23321375)	[8](23325364,23324449,23324423,23324324,23323108,23323082,23322172,23321874)	[1](23323711)	[1](23322831)
	Sediminispirochaeta smaragdinae DSM 11293	GCF_000143985.1	Complete Genome	Spirochaetota	Spirochaetia	Spirochaetales	Sediminispirochaetaceae						[1](6179701)	[1](6179713)	[1](6180832)	[1](6180836)					[1](6179704)	[1](6179702)	[1](6179703)		[1](6178596)	[1](6178598)	[1](6178597)	[1](6177334)						[2](6179711,6178585)	[6](6180275,6180199,6179070,6178301,6178290,6177005)	[1](6179712)		[1](6177638)	[9](6180741,6180274,6180200,6180082,6179706,6179438,6177270,6177241,6177116)	[3](6180039,6178609,6177004)			[5](6180227,6180184,6178896,6178366,6177746)	[9](6180826,6180806,6179041,6179001,6178172,6177421,6177246,6176802,6176777)		[1](6179699)
	Sphaerochaeta coccoides DSM 17374	GCF_000208385.1	Complete Genome	Spirochaetota	Spirochaetia	Sphaerochaetales	Sphaerochaetaceae
	Sphaerochaeta globosa str. Buddy	GCF_000190435.1	Complete Genome	Spirochaetota	Spirochaetia	Sphaerochaetales	Sphaerochaetaceae
	Sphaerochaeta pleomorpha str. Grapes	GCF_000236685.1	Complete Genome	Spirochaetota	Spirochaetia	Sphaerochaetales	Sphaerochaetaceae
	Spirochaeta africana DSM 8902	GCF_000242595.2	Complete Genome	Spirochaetota	Spirochaetia	Spirochaetales	Alkalispirochaetaceae					[1](5580300)		[1](5579302)		[1](5580299)								[1](5579654)	[3](5580000,5579501,5577791)	[1](5579499)	[1](5579500)		[1](5577858)					[2](5578578,5579300)	[2](5580433,5579763)	[1](5579301)		[2](5580110,5577749)	[5](5580004,5580256,5578061,5577789,5577783)	[1](5577800)			[5](5579674,5579823,5578474,5578368,5577920)	[11](5580059,5580058,5579907,5579798,5579692,5580203,5578460,5578816,5578724,5578682,5577897)		[2](5579488,5578249)
	Spirochaeta cellobiosiphila DSM 17781	GCF_000426705.1	Scaffold	Spirochaetota	Spirochaetia	Spirochaetales	Spirochaetaceae_B						[1](15358275)	[1](15358258)	[1](15361199)	[1](15361200)					[2](15359182,15358278)	[2](15359179,15358276)	[2](15359180,15358277)	[2](15360475,15359181)	[1](15359965)	[1](15359964)			[1](15358403)					[3](15360116,15358675,15358256)	[5](15361490,15360072,15359967,15359187,15358723)	[1](15358257)		[1](15361222)	[7](15361188,15360613,15359711,15359017,15358885,15359062,15358179)	[8](15360989,15360393,15359489,15359636,15359273,15359188,15359109,15359029)	[1](15359520)		[7](15361043,15360852,15360795,15359678,15359303,15358811,15358279)	[16](15360745,15360810,15360495,15360483,15360307,15360182,15359888,15359887,15359591,15359449,15359439,15359624,15359238,15359064,15359043,15358536)		[2](15358957,15358273)
	Spirochaeta lutea	GCF_000758165.1	Scaffold	Spirochaetota	Spirochaetia	Spirochaetales	Salinispiraceae							[1](20014749)	[1](20016223)	[1](20016222)							[1](20016548)		[1](20014870)	[1](20014869)		[1](20016547)	[1](20016651)					[2](20016107,20014747)	[4](20016101,20016002,20014967,20014868)	[1](20014748)		[2](20015858,20015700)	[5](20016911,20016978,20016398,20016100,20016001)	[1](20016577)			[10](20017387,20016666,20016356,20016151,20016044,20015823,20015766,20015703,20015215,20014895)	[8](20017207,20017130,20016451,20016620,20016117,20015860,20015738,20014927)		[1](20015423)
	Spirochaeta thermophila DSM 6192	GCF_000147075.1	Complete Genome	Spirochaetota	Spirochaetia	Spirochaetales	Spirochaetaceae_A							[1](23327204)	[1](23327675)	[1](23327676)					[1](23325586)	[1](23325592)	[1](23325590)					[1](23325591)						[2](23327202,23326497)	[2](23326343,23325588)	[1](23327203)		[2](23325717,23325589)		[1](23325583)			[8](23327567,23327114,23327011,23325735,23325690,23325671,23325576,23325570)	[7](23327586,23327581,23327077,23326626,23326302,23325878,23325718)		[2](23325840,23325831)
	Spirochaeta thermophila DSM 6578	GCF_000184345.1	Complete Genome	Spirochaetota	Spirochaetia	Spirochaetales	Spirochaetaceae_A							[1](21505857)	[1](21506300)	[1](21506301)					[1](21504122)	[1](21504128)	[1](21504126)					[1](21504127)						[2](21505855,21505101)	[2](21504945,21504124)	[1](21505856)		[1](21504125)		[2](21504119,21504118)			[9](21505754,21506189,21505643,21504251,21504224,21504205,21504111,21504105,21504498)	[7](21505718,21506209,21506204,21505382,21505242,21504252,21504398)		[2](21504359,21504350)
	Treponema azotonutricium ZAS-9	GCF_000214355.1	Complete Genome	Spirochaetota	Spirochaetia	Treponematales	Treponemataceae_B							[1](9038502)	[1](9037797)	[1](9037798)																		[1](9038504)	[1](9038949)	[1](9038503)						[1](9039816)	[1](9038832)	[10](9040881,9040762,9040363,9039747,9039215,9039031,9038000,9037818,9037677,9037622)		[1](9040893)
	Treponema berlinense	GCF_900167025.1	Scaffold	Spirochaetota	Spirochaetia	Treponematales	Treponemataceae							[1](10632156)	[1](10631191)	[1](10631190)									[1](10630925)	[1](10630927)	[1](10630926)	[1](10630922)						[1](10632158)	[3](10630930,10630923,10630561)	[1](10632157)			[1](10630929)				[1](10630817)	[8](10632499,10631788,10631742,10631577,10631419,10631264,10631158,10630973)
	Treponema brennaborense DSM 12168	GCF_000212415.1	Complete Genome	Spirochaetota	Spirochaetia	Treponematales	Treponemataceae	[1](7280304)	[1](7280306)	[1](7280305)				[1](7279532)	[1](7279489)	[1](7279488)								[1](7278856)	[1](7278853)	[1](7278851)	[1](7278852)							[1](7279534)	[5](7280308,7280053,7278855,7278849,7278848)	[1](7279533)		[1](7279279)	[8](7281048,7281034,7279897,7280088,7279972,7279270,7279094,7279215)				[6](7280302,7280301,7279637,7279340,7279017,7278974)	[9](7281264,7280983,7280877,7280621,7279675,7279366,7279084,7279007,7279214)		[1](7278943)
	Treponema bryantii	GCF_900113965.1	Scaffold	Spirochaetota	Spirochaetia	Treponematales	Treponemataceae	[1](23499899)	[2](23500743,23499897)	[1](23499898)				[1](23499383)	[1](23500396)	[1](23500395)	[1](23500679)						[1](23500742)											[2](23501908,23499381)	[3](23500678,23500076,23499895)	[1](23499382)						[1](23501554)	[6](23501559,23500677,23500670,23500373,23499902,23499901)	[17](23501969,23501968,23501951,23501683,23501447,23501025,23500908,23500189,23500156,23500118,23499886,23499873,23499933,23499499,23499485,23499401,23499277)
	Treponema bryantii	GCF_900111035.1	Scaffold	Spirochaetota	Spirochaetia	Treponematales	Treponemataceae	[1](23496511)	[1](23496513)	[1](23496512)				[1](23498128)	[1](23497851)	[1](23497850)																		[2](23498130,23497082)	[2](23498265,23496515)	[1](23498129)							[6](23497826,23497158,23497153,23496509,23496508,23496253)	[16](23499172,23499093,23498967,23498703,23498651,23498284,23498192,23498021,23497617,23497496,23497480,23497398,23497228,23496524,23496475,23496296)
	Treponema bryantii NK4A124	GCF_000421345.1	Contig	Spirochaetota	Spirochaetia	Treponematales	Treponemataceae	[2](922879,922593)	[3](922888,922877,922595)	[1](922594)				[1](921028)	[1](922153)	[1](922152)							[1](922889)										[1](922878)	[2](921282,921026)	[4](922887,922875,922597,920890)	[1](921027)						[1](921251)	[9](923512,923243,922886,922881,922874,922591,922129,921496,921256)	[11](923706,923492,923418,923271,923131,923038,921812,921778,921403,921137,920868)
	Treponema caldarium DSM 7334	GCF_000219725.1	Complete Genome	Spirochaetota	Spirochaetia	Treponematales	Treponemataceae_B							[1](10418002)	[1](10419841)	[1](10419840)					[1](10419422)	[1](10419416)	[1](10419418)	[1](10417989)	[1](10417840)	[1](10417842)	[1](10417841)	[1](10419417)						[2](10419613,10418004)	[4](10419420,10418875,10418579,10417844)	[1](10418003)		[2](10419785,10419199)	[4](10418955,10419065,10418226,10417905)	[1](10419419)		[1](10417041)	[3](10419490,10418064,10417693)	[8](10419691,10419625,10419017,10419486,10419477,10419077,10417889,10417071)
	Treponema denticola AL-2	GCF_000340725.1	Chromosome	Spirochaetota	Spirochaetia	Treponematales	Treponemataceae							[1](23355276)	[1](23356038)	[1](23356039)																		[1](23355274)	[1](23355191)	[1](23355275)							[2](23356492,23356941)	[16](23356856,23356590,23357216,23356893,23356482,23356481,23356198,23356668,23356046,23355852,23356329,23356328,23355698,23355476,23355656,23355382)
	Treponema denticola ASLM	GCF_000338635.1	Scaffold	Spirochaetota	Spirochaetia	Treponematales	Treponemataceae							[1](23343813)	[1](23343038)	[1](23343037)																		[1](23343815)	[1](23343899)	[1](23343814)							[2](23342528,23342083)	[15](23343706,23343412,23343609,23343220,23342880,23342751,23342750,23342435,23343029,23342356,23342539,23342538,23341861,23342168,23342135)
	Treponema denticola ATCC 33520	GCF_000338615.1	Scaffold	Spirochaetota	Spirochaetia	Treponematales	Treponemataceae							[1](23340557)	[1](23341396)	[1](23341397)																		[1](23340555)	[1](23340445)	[1](23340556)							[2](23339593,23339145)	[16](23341404,23341158,23340993,23340951,23340765,23340658,23339818,23339549,23339511,23339327,23339250,23339135,23339134,23338823,23338962,23338961)
	Treponema denticola ATCC 33521	GCF_000338595.1	Scaffold	Spirochaetota	Spirochaetia	Treponematales	Treponemataceae							[1](23337712)	[1](23338492)	[1](23338493)																		[1](23337710)	[1](23337613)	[1](23337711)							[2](23336788,23336343)	[18](23338655,23338522,23338501,23338290,23337910,23337814,23338140,23338097,23337127,23337010,23336738,23336702,23336437,23336334,23336333,23336172,23336170,23336516)
	Treponema denticola ATCC 35404	GCF_000340685.1	Chromosome	Spirochaetota	Spirochaetia	Treponematales	Treponemataceae							[1](23349864)	[1](23351710)	[1](23351709)																		[1](23349866)	[1](23349964)	[1](23349865)							[2](23351234,23350786)	[17](23351912,23351700,23352106,23352063,23351679,23351409,23351244,23351243,23351059,23351546,23350871,23350835,23351139,23350563,23350445,23349666,23349762)
	Treponema denticola ATCC 35405	GCF_000008185.1	Complete Genome	Spirochaetota	Spirochaetia	Treponematales	Treponemataceae							[1](912808)	[1](911953)	[1](911952)																		[1](912810)	[1](912909)	[1](912809)							[2](913834,911464)	[18](914127,913926,913888,913475,912703,913603,912362,912317,912598,912156,911924,911785,911648,911646,911945,911367,911476,911473)
	Treponema denticola H-22	GCF_000340645.1	Chromosome	Spirochaetota	Spirochaetia	Treponematales	Treponemataceae							[1](23347232)	[1](23349096)	[1](23349095)																		[1](23347234)	[1](23347334)	[1](23347233)							[2](23348613,23348186)	[17](23349272,23349472,23349430,23348929,23348624,23348623,23349087,23348527,23348233,23348795,23348794,23348447,23348268,23347953,23347834,23347123,23347030)
	Treponema denticola H1-T	GCF_000340605.1	Chromosome	Spirochaetota	Spirochaetia	Treponematales	Treponemataceae							[1](23346172)	[1](23344280)	[1](23344281)																		[1](23346170)	[1](23346073)	[1](23346171)							[2](23344767,23345200)	[16](23346652,23346855,23346277,23346614,23346381,23345441,23344939,23344860,23344757,23344756,23345156,23345119,23344444,23344288,23344578,23344577)
	Treponema denticola MYR-T	GCF_000338515.1	Scaffold	Spirochaetota	Spirochaetia	Treponematales	Treponemataceae							[1](23334956)	[1](23335884)	[1](23335885)																		[1](23334954)	[1](23334858)	[1](23334955)							[2](23333977,23333545)	[16](23336048,23335892,23335640,23335165,23335061,23333933,23335437,23335399,23333896,23333717,23334217,23333638,23333356,23333355,23333535,23333534)
	Treponema denticola OTK	GCF_000340705.1	Chromosome	Spirochaetota	Spirochaetia	Treponematales	Treponemataceae							[1](23354893)	[1](23354073)	[1](23354072)																		[1](23354895)	[1](23352234)	[1](23354894)							[2](23353615,23353160)	[17](23354775,23354446,23354339,23354250,23354667,23353791,23353790,23354396,23353625,23353624,23353526,23354065,23353921,23353243,23353204,23352925,23353435)
	Treponema denticola SP23	GCF_000413115.1	Scaffold	Spirochaetota	Spirochaetia	Treponematales	Treponemataceae							[1](23366322)	[1](23368205)	[1](23368204)																		[1](23366324)	[1](23366404)	[1](23366323)							[2](23367728,23367268)	[15](23368585,23368543,23368391,23367912,23367738,23367737,23368197,23368043,23367631,23367346,23367310,23367046,23367540,23366203,23366096)
	Treponema denticola SP32	GCF_000413095.1	Scaffold	Spirochaetota	Spirochaetia	Treponematales	Treponemataceae							[1](23365318)	[1](23363958)	[1](23363959)																		[1](23365316)	[1](23365220)	[1](23365317)							[2](23364387,23363752)	[20](23365809,23365772,23365677,23365542,23365430,23364912,23364880,23364542,23364377,23364216,23364215,23363966,23364421,23363853,23363812,23363790,23363556,23364154,23364038,23363540)
	Treponema denticola SP33	GCF_000338475.1	Scaffold	Spirochaetota	Spirochaetia	Treponematales	Treponemataceae							[1](23332756)	[1](23331497)	[1](23331496)																		[1](23332758)	[1](23332854)	[1](23332757)							[2](23331704,23331069)	[20](23332644,23332532,23332397,23332302,23332265,23331916,23331900,23331644,23331603,23331489,23331302,23331241,23331240,23331666,23331079,23331034,23331418,23330912,23330579,23330547)
	Treponema denticola SP37	GCF_000338455.1	Scaffold	Spirochaetota	Spirochaetia	Treponematales	Treponemataceae							[1](23329951)	[1](23329140)	[1](23329139)																		[1](23329953)	[1](23330033)	[1](23329952)							[2](23328661,23328198)	[15](23329725,23329832,23329312,23329505,23329463,23329132,23328978,23328845,23328671,23328670,23328564,23328472,23328277,23328241,23327974)
	Treponema denticola SP44	GCF_000413075.1	Scaffold	Spirochaetota	Spirochaetia	Treponematales	Treponemataceae							[1](23362756)	[1](23360806)	[1](23360807)																		[1](23362758)	[1](23362838)	[1](23362757)							[2](23361745,23361282)	[15](23362638,23362531,23361702,23361666,23361273,23361272,23361966,23361100,23360968,23361470,23361379,23360621,23360470,23360428,23360814)
	Treponema denticola US-Trep	GCF_000340745.1	Scaffold	Spirochaetota	Spirochaetia	Treponematales	Treponemataceae							[1](23359191)	[1](23358417)	[1](23358416)																		[1](23359193)	[1](23359277)	[1](23359192)							[2](23360121,23357910)	[15](23360207,23360173,23359896,23358988,23358786,23359084,23358595,23358408,23358131,23358130,23358260,23357921,23357920,23357819,23357740)
	Treponema lecithinolyticum ATCC 700332	GCF_000468055.1	Scaffold	Spirochaetota	Spirochaetia	Treponematales	Treponemataceae							[1](6026054)	[1](6025070)	[1](6025071)																		[1](6026052)	[1](6025168)			[1](6024343)					[1](6025745)	[6](6026407,6026078,6025927,6025026,6025191,6024792)
	Treponema maltophilum ATCC 51939	GCF_000413055.1	Scaffold	Spirochaetota	Spirochaetia	Treponematales	Treponemataceae							[1](5845308)	[1](5845743)	[1](5845744)																		[1](5845306)	[1](5844543)	[1](5845307)		[1](5845095)						[9](5846032,5846007,5845595,5845105,5844563,5845192,5845178,5844453,5844046)
	Treponema medium ATCC 700293	GCF_000413035.1	Scaffold	Spirochaetota	Spirochaetia	Treponematales	Treponemataceae								[1](6344072)	[1](6344071)																		[1](6344714)	[1](6344480)	[1](6344715)							[2](6342720,6343004)	[24](6344795,6344954,6344315,6344572,6344500,6344452,6344015,6343631,6343466,6343427,6342905,6342827,6342812,6342808,6342719,6342659,6342623,6342619,6343285,6343262,6343232,6343182,6343138,6342607)
	Treponema pallidum str. Fribourg-Blanc	GCF_000387485.1	Chromosome	Spirochaetota	Spirochaetia	Treponematales	Treponemataceae							[1](23444233)	[1](23444511)	[1](23444510)																		[1](23444235)	[1](23444308)	[1](23444234)								[3](23444523,23444522,23444357)
	Treponema pallidum subsp. endemicum str. Bosnia A	GCF_000813285.1	Chromosome	Spirochaetota	Spirochaetia	Treponematales	Treponemataceae							[1](23447430)	[1](23447708)	[1](23447707)																		[1](23447432)	[1](23447505)	[1](23447431)								[4](23447720,23447719,23447554,23447101)
	Treponema pallidum subsp. pallidum	GCF_003055985.1	Chromosome	Spirochaetota	Spirochaetia	Treponematales	Treponemataceae							[1](23488995)	[1](23489271)	[1](23489270)																		[1](23488997)	[1](23489070)	[1](23488996)								[4](23489283,23489282,23489118,23488663)
	Treponema pallidum subsp. pallidum	GCF_001655355.1	Chromosome	Spirochaetota	Spirochaetia	Treponematales	Treponemataceae							[1](23452758)	[1](23453035)	[1](23453034)																		[1](23452760)	[1](23452833)	[1](23452759)								[4](23453047,23453046,23452882,23452427)
	Treponema pallidum subsp. pallidum	GCF_001655275.1	Chromosome	Spirochaetota	Spirochaetia	Treponematales	Treponemataceae							[1](23450628)		[1](23450904)																		[1](23450630)	[1](23450703)	[1](23450629)								[4](23450917,23450916,23450752,23450298)
	Treponema pallidum subsp. pallidum	GCF_001713135.1	Chromosome	Spirochaetota	Spirochaetia	Treponematales	Treponemataceae							[1](23471941)	[1](23472217)	[1](23472216)																		[1](23471943)	[1](23472016)	[1](23471942)								[4](23472065,23472229,23472228,23471610)
	Treponema pallidum subsp. pallidum	GCF_001713295.1	Chromosome	Spirochaetota	Spirochaetia	Treponematales	Treponemataceae							[1](23480467)	[1](23480744)	[1](23480743)																		[1](23480469)	[1](23480542)	[1](23480468)								[4](23480756,23480755,23480591,23480136)
	Treponema pallidum subsp. pallidum	GCF_001628695.1	Chromosome	Spirochaetota	Spirochaetia	Treponematales	Treponemataceae							[1](23448368)	[1](23448647)	[1](23448646)																		[1](23448370)	[1](23448444)	[1](23448369)								[3](23448492,23448659,23448658)
	Treponema pallidum subsp. pallidum	GCF_001713255.1	Chromosome	Spirochaetota	Spirochaetia	Treponematales	Treponemataceae							[1](23478337)	[1](23478613)	[1](23478612)																		[1](23478339)	[1](23478412)	[1](23478338)								[4](23478625,23478624,23478460,23478006)
	Treponema pallidum subsp. pallidum	GCF_001713155.1	Chromosome	Spirochaetota	Spirochaetia	Treponematales	Treponemataceae							[1](23473007)	[1](23473284)	[1](23473283)																		[1](23473009)	[1](23473082)	[1](23473008)								[4](23473131,23473296,23473295,23472676)
	Treponema pallidum subsp. pallidum	GCF_001655235.1	Chromosome	Spirochaetota	Spirochaetia	Treponematales	Treponemataceae							[1](23449563)	[1](23449840)	[1](23449839)																		[1](23449565)	[1](23449638)	[1](23449564)								[4](23449852,23449851,23449687,23449230)
	Treponema pallidum subsp. pallidum	GCF_001712955.1	Chromosome	Spirochaetota	Spirochaetia	Treponematales	Treponemataceae							[1](23462350)	[1](23462627)	[1](23462626)																		[1](23462352)	[1](23462425)	[1](23462351)								[4](23462639,23462638,23462474,23462020)
	Treponema pallidum subsp. pallidum	GCF_001655555.1	Chromosome	Spirochaetota	Spirochaetia	Treponematales	Treponemataceae							[1](23458086)	[1](23458362)	[1](23458361)																		[1](23458088)	[1](23458161)	[1](23458087)								[4](23458374,23458373,23458209,23457755)
	Treponema pallidum subsp. pallidum	GCF_001713275.1	Chromosome	Spirochaetota	Spirochaetia	Treponematales	Treponemataceae							[1](23479402)	[1](23479678)	[1](23479677)																		[1](23479404)	[1](23479477)	[1](23479403)								[4](23479689,23479525,23479690,23479072)
	Treponema pallidum subsp. pallidum	GCF_001713335.1	Chromosome	Spirochaetota	Spirochaetia	Treponematales	Treponemataceae							[1](23482597)	[1](23482873)	[1](23482872)																		[1](23482599)	[1](23482672)	[1](23482598)								[4](23482885,23482884,23482720,23482268)
	Treponema pallidum subsp. pallidum	GCF_001713215.1	Chromosome	Spirochaetota	Spirochaetia	Treponematales	Treponemataceae							[1](23476206)	[1](23476482)	[1](23476481)																		[1](23476208)	[1](23476281)	[1](23476207)								[4](23476329,23476494,23476493,23475876)
	Treponema pallidum subsp. pallidum	GCF_001761565.1	Chromosome	Spirochaetota	Spirochaetia	Treponematales	Treponemataceae							[1](23484728)	[1](23485004)	[1](23485003)																		[1](23484730)	[1](23484803)	[1](23484729)								[4](23484851,23485016,23485015,23484397)
	Treponema pallidum subsp. pallidum	GCF_001712975.1	Chromosome	Spirochaetota	Spirochaetia	Treponematales	Treponemataceae							[1](23463417)	[1](23463694)	[1](23463693)																		[1](23463419)	[1](23463492)	[1](23463418)								[4](23463541,23463706,23463705,23463086)
	Treponema pallidum subsp. pallidum	GCF_001713115.1	Chromosome	Spirochaetota	Spirochaetia	Treponematales	Treponemataceae							[1](23470875)	[1](23471151)	[1](23471150)																		[1](23470877)	[1](23470950)	[1](23470876)								[4](23470998,23471163,23471162,23470544)
	Treponema pallidum subsp. pallidum	GCF_001712995.1	Chromosome	Spirochaetota	Spirochaetia	Treponematales	Treponemataceae							[1](23464483)	[1](23464760)	[1](23464759)																		[1](23464485)	[1](23464558)	[1](23464484)								[4](23464772,23464771,23464607,23464153)
	Treponema pallidum subsp. pallidum	GCF_001712915.1	Chromosome	Spirochaetota	Spirochaetia	Treponematales	Treponemataceae							[1](23460219)	[1](23460495)	[1](23460494)																		[1](23460221)	[1](23460294)	[1](23460220)								[4](23460507,23460506,23460342,23459887)
	Treponema pallidum subsp. pallidum	GCF_001713015.1	Chromosome	Spirochaetota	Spirochaetia	Treponematales	Treponemataceae							[1](23465549)	[1](23465825)	[1](23465824)																		[1](23465551)	[1](23465624)	[1](23465550)								[4](23465837,23465836,23465672,23465218)
	Treponema pallidum subsp. pallidum	GCF_001713195.1	Chromosome	Spirochaetota	Spirochaetia	Treponematales	Treponemataceae							[1](23475142)	[1](23475418)	[1](23475417)																		[1](23475144)	[1](23475217)	[1](23475143)								[4](23475430,23475429,23475265,23474811)
	Treponema pallidum subsp. pallidum	GCF_001713035.1	Chromosome	Spirochaetota	Spirochaetia	Treponematales	Treponemataceae							[1](23466613)																				[1](23466615)	[1](23466689)	[1](23466614)								[4](23466738,23466902,23466901,23466283)
	Treponema pallidum subsp. pallidum	GCF_001655435.1	Chromosome	Spirochaetota	Spirochaetia	Treponematales	Treponemataceae							[1](23454890)	[1](23455167)	[1](23455166)																		[1](23454892)	[1](23454965)	[1](23454891)								[3](23455179,23455178,23455014)
	Treponema pallidum subsp. pallidum	GCF_001655475.1	Chromosome	Spirochaetota	Spirochaetia	Treponematales	Treponemataceae							[1](23455957)	[1](23456233)	[1](23456232)																		[1](23455959)	[1](23456032)	[1](23455958)								[4](23456245,23456244,23456080,23455626)
	Treponema pallidum subsp. pallidum	GCF_001712895.1	Chromosome	Spirochaetota	Spirochaetia	Treponematales	Treponemataceae							[1](23459152)	[1](23459428)	[1](23459427)																		[1](23459154)	[1](23459227)	[1](23459153)								[4](23459440,23459439,23459275,23458821)
	Treponema pallidum subsp. pallidum	GCF_001713055.1	Chromosome	Spirochaetota	Spirochaetia	Treponematales	Treponemataceae							[1](23467679)	[1](23467955)	[1](23467954)																		[1](23467681)	[1](23467754)	[1](23467680)								[4](23467967,23467966,23467802,23467348)
	Treponema pallidum subsp. pallidum	GCF_001941545.1	Chromosome	Spirochaetota	Spirochaetia	Treponematales	Treponemataceae							[1](23485794)	[1](23486070)	[1](23486069)																		[1](23485796)	[1](23485869)	[1](23485795)								[3](23485917,23486082,23486081)
	Treponema pallidum subsp. pallidum	GCF_001713315.1	Chromosome	Spirochaetota	Spirochaetia	Treponematales	Treponemataceae							[1](23481533)	[1](23481809)	[1](23481808)																		[1](23481535)	[1](23481608)	[1](23481534)								[4](23481656,23481821,23481820,23481202)
	Treponema pallidum subsp. pallidum	GCF_001655395.1	Chromosome	Spirochaetota	Spirochaetia	Treponematales	Treponemataceae							[1](23453823)	[1](23454100)	[1](23454099)																		[1](23453825)	[1](23453898)	[1](23453824)								[3](23454112,23454111,23453947)
	Treponema pallidum subsp. pallidum	GCF_001713235.1	Chromosome	Spirochaetota	Spirochaetia	Treponematales	Treponemataceae							[1](23477271)	[1](23477547)	[1](23477546)																		[1](23477273)	[1](23477346)	[1](23477272)								[4](23477394,23477559,23477558,23476940)
	Treponema pallidum subsp. pallidum	GCF_001713095.1	Chromosome	Spirochaetota	Spirochaetia	Treponematales	Treponemataceae							[1](23469809)	[1](23470085)	[1](23470084)																		[1](23469811)	[1](23469884)	[1](23469810)								[4](23470097,23470096,23469932,23469478)
	Treponema pallidum subsp. pallidum	GCF_001655315.1	Chromosome	Spirochaetota	Spirochaetia	Treponematales	Treponemataceae							[1](23451692)	[1](23451969)	[1](23451968)																		[1](23451694)	[1](23451767)	[1](23451693)								[4](23451816,23451981,23451980,23451364)
	Treponema pallidum subsp. pallidum	GCF_001713075.1	Chromosome	Spirochaetota	Spirochaetia	Treponematales	Treponemataceae							[1](23468744)	[1](23469021)	[1](23469020)																		[1](23468746)	[1](23468819)	[1](23468745)								[3](23469033,23469032,23468868)
	Treponema pallidum subsp. pallidum	GCF_001712935.1	Chromosome	Spirochaetota	Spirochaetia	Treponematales	Treponemataceae							[1](23461285)	[1](23461562)	[1](23461561)																		[1](23461287)	[1](23461360)	[1](23461286)								[4](23461409,23461574,23461573,23460953)
	Treponema pallidum subsp. pallidum	GCF_001713175.1	Chromosome	Spirochaetota	Spirochaetia	Treponematales	Treponemataceae							[1](23474075)	[1](23474352)	[1](23474351)																		[1](23474077)	[1](23474150)	[1](23474076)								[4](23474364,23474363,23474199,23473743)
	Treponema pallidum subsp. pallidum	GCF_001761515.1	Chromosome	Spirochaetota	Spirochaetia	Treponematales	Treponemataceae							[1](23483662)	[1](23483938)	[1](23483937)																		[1](23483664)	[1](23483737)	[1](23483663)								[4](23483785,23483950,23483949,23483332)
	Treponema pallidum subsp. pallidum	GCF_001655515.1	Chromosome	Spirochaetota	Spirochaetia	Treponematales	Treponemataceae							[1](23457022)	[1](23457297)	[1](23457296)																		[1](23457024)	[1](23457097)	[1](23457023)								[4](23457309,23457308,23457145,23456691)
	Treponema pallidum subsp. pallidum DAL-1	GCF_000246815.1	Chromosome	Spirochaetota	Spirochaetia	Treponematales	Treponemataceae							[1](23442103)	[1](23442380)	[1](23442379)																		[1](23442105)	[1](23442178)	[1](23442104)								[3](23442392,23442391,23442227)
	Treponema pallidum subsp. pallidum SS14	GCF_000410555.1	Chromosome	Spirochaetota	Spirochaetia	Treponematales	Treponemataceae							[1](23446367)	[1](23446643)	[1](23446642)																		[1](23446369)	[1](23446442)	[1](23446368)								[3](23446655,23446654,23446490)
	Treponema pallidum subsp. pallidum str. Chicago	GCF_000024485.1	Chromosome	Spirochaetota	Spirochaetia	Treponematales	Treponemataceae							[1](23437842)	[1](23438119)	[1](23438118)																		[1](23437844)	[1](23437917)	[1](23437843)								[4](23438131,23438130,23437966,23437510)
	Treponema pallidum subsp. pallidum str. Mexico A	GCF_000304295.1	Chromosome	Spirochaetota	Spirochaetia	Treponematales	Treponemataceae							[1](23443169)	[1](23443445)	[1](23443444)																		[1](23443171)	[1](23443244)	[1](23443170)								[4](23443457,23443456,23443292,23442838)
	Treponema pallidum subsp. pallidum str. Nichols	GCF_000410535.2	Chromosome	Spirochaetota	Spirochaetia	Treponematales	Treponemataceae							[1](23445300)	[1](23445577)	[1](23445576)																		[1](23445302)	[1](23445375)	[1](23445301)								[4](23445424,23445589,23445588,23444970)
	Treponema pallidum subsp. pallidum str. Sea 81-4	GCF_000604125.1	Complete Genome	Spirochaetota	Spirochaetia	Treponematales	Treponemataceae							[1](917193)	[1](917470)	[1](917469)																		[1](917195)		[1](917194)								[4](917482,917481,917316,916860)
	Treponema pallidum subsp. pertenue	GCF_002271195.1	Chromosome	Spirochaetota	Spirochaetia	Treponematales	Treponemataceae							[1](23486859)	[1](23487137)	[1](23487136)																		[1](23486861)	[1](23486934)	[1](23486860)								[3](23486983,23487149,23487148)
	Treponema pallidum subsp. pertenue	GCF_002271235.1	Chromosome	Spirochaetota	Spirochaetia	Treponematales	Treponemataceae							[1](23487926)	[1](23488204)	[1](23488203)																		[1](23487928)	[1](23488001)	[1](23487927)								[3](23488216,23488215,23488050)
	Treponema pallidum subsp. pertenue	GCF_003076575.1	Chromosome	Spirochaetota	Spirochaetia	Treponematales	Treponemataceae							[1](23490059)	[1](23490336)	[1](23490335)																		[1](23490061)	[1](23490134)	[1](23490060)								[3](23490182,23490348,23490347)
	Treponema pallidum subsp. pertenue str. CDC2	GCF_000246775.1	Chromosome	Spirochaetota	Spirochaetia	Treponematales	Treponemataceae							[1](23439971)	[1](23440249)	[1](23440248)																		[1](23439973)	[1](23440046)	[1](23439972)								[4](23440095,23440261,23440260,23439641)
	Treponema pallidum subsp. pertenue str. Gauthier	GCF_000246795.1	Chromosome	Spirochaetota	Spirochaetia	Treponematales	Treponemataceae							[1](23441037)	[1](23441314)	[1](23441313)																		[1](23441039)	[1](23441112)	[1](23441038)								[4](23441326,23441325,23441160,23440707)
	Treponema pallidum subsp. pertenue str. SamoaD	GCF_000246755.1	Chromosome	Spirochaetota	Spirochaetia	Treponematales	Treponemataceae							[1](23438905)	[1](23439183)	[1](23439182)																		[1](23438907)	[1](23438980)	[1](23438906)								[4](23439195,23439194,23439029,23438577)
	Treponema paraluiscuniculi Cuniculi A	GCF_000217655.1	Complete Genome	Spirochaetota	Spirochaetia	Treponematales	Treponemataceae							[1](413070528)	[1](413070802)	[1](413070801)																		[1](413070530)	[1](413070603)	[1](413070529)								[3](413070814,413070813,413070651)
	Treponema pedis isoE1186	GCF_000465035.1	Contig	Spirochaetota	Spirochaetia	Treponematales	Treponemataceae							[1](448862394)	[1](448864398)	[1](448864397)																		[1](448862392)	[1](448864238)	[1](448862393)						[1](448863903)	[1](448864123)	[28](448864548,448864459,448864371,448864028,448863757,448863699,448863643,448863581,448863203,448862954,448862936,448862899,448862815,448862699,448862693,448862677,448862585,448862514,448862326,448864682,448862259,448862231,448862128,448862086,448862033,448862014,448862013,448861779)
	Treponema pedis isoM1224	GCF_000465075.1	Contig	Spirochaetota	Spirochaetia	Treponematales	Treponemataceae								[1](448871050)	[1](448871051)																		[2](448871742,448869199)	[1](448870922)	[1](448869200)						[1](448869685)	[1](448870150)	[26](448871445,448871210,448871119,448870790,448870608,448870400,448870157,448870102,448869824,448869823,448869711,448869661,448869544,448869455,448869434,448869376,448869354,448869277,448869222,448869212,448869082,448869034,448871390,448868760,448868703,448868634)
	Treponema pedis str. B 683	GCF_000465095.1	Contig	Spirochaetota	Spirochaetia	Treponematales	Treponemataceae							[1](448872274)	[1](448874507)	[1](448873377)																		[1](448872514)	[1](448873672)	[1](448872515)						[1](448874545)	[1](448873583)	[28](448874595,448874560,448874559,448874557,448874491,448874480,448874318,448874239,448874217,448874018,448873768,448873762,448873722,448873576,448873505,448873312,448873170,448873123,448873020,448872958,448872810,448872757,448872534,448872411,448872337,448872243,448872117,448872037)
	Treponema pedis str. T A4	GCF_000447675.1	Complete Genome	Spirochaetota	Spirochaetia	Treponematales	Treponemataceae							[1](14080497)	[1](14080841)	[1](14080842)																		[1](14080495)	[1](14081394)	[1](14080496)						[1](14081981)	[1](14080560)	[27](14081879,14081878,14081692,14081494,14081331,14081150,14080927,14080883,14080840,14080796,14080776,14080566,14080342,14080313,14080275,14080226,14079729,14080485,14080443,14079620,14079597,14079991,14079978,14079957,14079874,14079500,14079477)
	Treponema pedis str. T M1	GCF_000465015.1	Contig	Spirochaetota	Spirochaetia	Treponematales	Treponemataceae								[1](448858531)	[1](448858532)																		[1](448860280)		[1](448861157)						[1](448860769)	[1](448860745)	[22](448861228,448861218,448861136,448860919,448860335,448860027,448859900,448859878,448859817,448859717,448859642,448859584,448859564,448859491,448859453,448861317,448861316,448861294,448859259,448859001,448858957,448858920)
	Treponema phagedenis	GCF_000944995.1	Contig	Spirochaetota	Spirochaetia	Treponematales	Treponemataceae							[1](23494211)	[1](23494167)	[1](23494166)																		[1](23494213)	[1](23493500)	[1](23494212)							[2](23494676,23493920)	[26](23496028,23495834,23495626,23495611,23495608,23495519,23495160,23495140,23495043,23494928,23494652,23494650,23494602,23494601,23494185,23494140,23493946,23493917,23493916,23493908,23493898,23493844,23493804,23493742,23493736,23493566)
	Treponema phagedenis 4A	GCF_000513775.1	Contig	Spirochaetota	Spirochaetia	Treponematales	Treponemataceae							[1](918721)	[1](919908)	[1](919907)																		[1](918723)	[1](918470)	[1](918722)							[2](919699,918695)	[26](920483,920344,920304,920642,920625,920624,920014,919882,919520,919472,919746,919042,918792,918826,918693,918692,918684,918668,918663,918656,918622,918393,918390,918109,917998,917992)
	Treponema phagedenis F0421	GCF_000187105.1	Scaffold	Spirochaetota	Spirochaetia	Treponematales	Treponemataceae							[1](23491351)	[1](23490987)	[1](23490988)																		[1](23491349)	[1](23492508)	[1](23491350)							[2](23493130,23492473)	[29](23493258,23493255,23493252,23493088,23493074,23493072,23493034,23493006,23492546,23492513,23492477,23492475,23492436,23492248,23492149,23492130,23491883,23491819,23491809,23491765,23491559,23491557,23491509,23491459,23491440,23491398,23491126,23491015,23490889)
	Treponema porcinum	GCF_900167145.1	Scaffold	Spirochaetota	Spirochaetia	Treponematales	Treponemataceae							[1](11282539)	[1](11282675)	[1](11282674)																		[1](11282537)	[1](11282894)	[1](11282538)							[2](11284067,11282223)	[4](11283652,11283416,11282684,11282204)
	Treponema primitia ZAS-1	GCF_000297095.1	Contig	Spirochaetota	Spirochaetia	Treponematales	Treponemataceae_B	[1](7702913)	[1](7702917)	[1](7702916)				[1](7701900)	[1](7702559)	[1](7702560)																		[1](7701902)	[2](7702919,7702048)	[1](7701901)						[1](7703902)	[2](7702915,7702914)	[10](7703774,7703622,7703301,7702987,7702605,7702450,7701130,7700899,7700898,7700897)
	Treponema primitia ZAS-2	GCF_000214375.1	Complete Genome	Spirochaetota	Spirochaetia	Treponematales	Treponemataceae_B	[1](7699457)	[1](7699453)	[1](7699454)				[1](7698242)	[1](7698203)	[1](7698202)																		[1](7698244)	[2](7699451,7698276)	[1](7698243)						[1](7698159)	[2](7699456,7699455)	[12](7700522,7700521,7700520,7700325,7699516,7699447,7699411,7698461,7698284,7698272,7698236,7697368)
	Treponema putidum	GCF_000755145.1	Complete Genome	Spirochaetota	Spirochaetia	Treponematales	Treponemataceae							[1](10569155)	[1](10567370)	[1](10567371)																		[1](10569153)	[1](10569059)	[1](10569154)							[2](10567723,10567058)	[16](10569371,10568719,10568325,10567873,10567699,10567698,10567690,10568088,10567404,10567378,10567777,10567344,10567272,10567018,10566949,10566919)
	Treponema saccharophilum DSM 2985	GCF_000255555.1	Contig	Spirochaetota	Spirochaetia	Treponematales	Treponemataceae	[1](923806)	[1](923804)	[1](923805)				[1](924967)	[1](926409)	[1](926408)									[1](926156)	[1](926158)	[1](926157)	[1](926153)						[1](924965)	[4](926161,926154,924934,923802)	[1](924966)	[1](924415)	[1](925251)	[2](926160,924403)				[8](926633,925842,925485,925250,924837,924787,924016,923801)	[35](926640,926537,926293,926286,926272,926270,926056,926037,925989,925973,925939,925908,925867,925849,925829,925795,925723,925715,925592,925547,925396,925335,925305,925304,925122,925010,924753,924575,924464,924406,924323,924204,923964,923769,923743)
	Treponema socranskii subsp. paredis ATCC 35535	GCF_000413015.1	Scaffold	Spirochaetota	Spirochaetia	Treponematales	Treponemataceae							[1](6027876)	[1](6028780)	[1](6028781)																		[2](6028113,6027873)	[2](6027875,6026813)	[1](6027874)		[1](6026770)						[5](6028404,6028704,6027498,6026631,6027594)
	Treponema socranskii subsp. socranskii VPI DR56BR1116 = ATCC 35536	GCF_000468115.1	Contig	Spirochaetota	Spirochaetia	Treponematales	Treponemataceae							[1](413049611)	[1](413048958)	[1](413048957)																		[2](413049609,413048593)	[1](413049262)	[1](413049610)	[1](413047831)							[8](413049484,413049401,413048874,413048848,413048566,413048406,413048340,413047818)
	Treponema socranskii subsp. socranskii VPI DR56BR1116 = ATCC 35536	GCF_000464455.1	Contig	Spirochaetota	Spirochaetia	Treponematales	Treponemataceae							[1](413046432)	[1](413046218)	[1](413046217)																		[2](413046769,413046434)	[1](413045718)	[1](413046433)	[1](413047259)							[8](413047246,413047134,413046542,413046072,413045985,413045299,413045273,413044949)
	Treponema sp. C6A8	GCF_000619925.1	Scaffold	Spirochaetota	Spirochaetia	Treponematales	Treponemataceae		[1](469783768)					[1](469785148)	[1](469784446)	[1](469784447)	[1](469783770)						[1](469783769)											[1](469785146)	[2](469783995,469783767)	[1](469785147)							[1](469783766)	[13](469785663,469785651,469785634,469785465,469785290,469785180,469784890,469784596,469784464,469784045,469783865,469784089,469783740)
	Treponema sp. JC4	GCF_000260795.1	Contig	Spirochaetota	Spirochaetia	Treponematales	Treponemataceae		[1](461407144)					[1](461406174)	[1](461405292)	[1](461405293)	[1](461407142)						[1](461407143)											[1](461406172)	[2](461407145,461407058)	[1](461406173)							[1](461407146)	[16](461407539,461407444,461407318,461407280,461406913,461406835,461406745,461406323,461405598,461405592,461405460,461405354,461405353,461405308,461405256,461405222)
	Treponema sp. OMZ 838	GCF_000775995.1	Complete Genome	Spirochaetota	Spirochaetia	Treponematales	Treponemataceae							[1](476077467)	[1](476079295)	[1](476079294)																		[1](476077465)	[1](476079500)	[1](476077466)		[1](476077865)					[2](476078072,476077612)	[20](476079542,476079523,476079244,476079227,476079754,476079097,476079093,476079027,476079481,476078821,476078477,476078365,476078550,476078548,476078546,476078511,476077625,476077401,476077864,476077372)
	Treponema succinifaciens DSM 2489	GCF_000195275.1	Complete Genome	Spirochaetota	Spirochaetia	Treponematales	Treponemataceae							[1](928353)	[1](928950)	[1](928951)																		[1](928351)	[1](928568)	[1](928352)		[1](927051)						[13](929063,928891,928441,928314,928594,928297,927675,927589,927341,927235,927183,926837,926718)
	Treponema vincentii ATCC 35580	GCF_000175895.1	Contig	Spirochaetota	Spirochaetia	Treponematales	Treponemataceae							[1](418059350)	[1](418057739)	[1](418057740)																		[1](418058705)	[1](418057612)			[1](418058967)					[2](418059125,418058558)	[19](418059262,418059160,418059141,418059114,418059038,418058814,418058813,418058593,418058328,418058323,418058274,418058081,418057864,418057695,418057617,418057475,418057412,418057155,418057113)
	Treponema vincentii F0403	GCF_000412995.1	Scaffold	Spirochaetota	Spirochaetia	Treponematales	Treponemataceae							[1](6876207)	[1](6875707)	[1](6875706)																		[1](6876205)	[1](6875975)	[1](6876206)		[1](6876731)					[3](6877438,6876996,6875919)	[22](6878177,6878041,6877960,6877888,6877502,6877471,6877103,6876981,6876965,6876963,6876730,6876673,6876624,6876565,6876851,6876846,6876321,6876170,6876060,6875852,6875822,6875980)
	Turneriella parva DSM 21527	GCF_000266885.1	Complete Genome	Spirochaetota	Leptospirae	Turneriellales	Turneriellaceae				[1](4161680)	[1](4164839)						[1](4164842)		[1](4164838)		[1](4161331)					[1](4161333)	[1](4161332)							[2](4164841,4162299)				[1](4161302)		[1](4164840)					[4](4165153,4164929,4162050,4162049)
